# Supplementary material for: VELCRO-IP RNA-seq reveals ribosome expansion segment function in translation genome-wide
Source: Cell Rep. Author manuscript; Available in PMC 2021 Jul 9. (PMC8270675; doi:10.1016/j.celrep.2020.108629)
Supplement: 2 [file NIHMS1664954-supplement-2.xlsx]

## Sheet: Table S4
Chromosome	Start	End	Strand	Overlaps 5'UTR	Overlaps 3'UTR	Overlaps Exon	Overlapping Ensembl Gene ID	Overlapping Ensembl Gene Symbol	ES9S	WT	Log2 Fold Change	Left 95% CI	Right 95% CI	t-statistic	p-value	local FDR
chr9	78479300	78479500	-	FALSE	FALSE	TRUE	ENSMUSG00000037742	Eef1a1	12.2823	8.76183	3.52043	3.27475	3.7661	31.9002	1.90677e-11	1.96152e-150
chr9	78479400	78479600	-	FALSE	FALSE	TRUE	ENSMUSG00000037742	Eef1a1	11.6177	8.09392	3.52377	3.26507	3.78247	30.3223	3.162e-11	9.83669e-137
chr10	77999800	78000000	-	FALSE	TRUE	TRUE	ENSMUSG00000020277	Pfkl	6.86737	0.332098	6.53528	6.05512	7.01543	30.2998	3.18547e-11	3.3655e-136
chr9	78479200	78479400	-	FALSE	FALSE	TRUE	ENSMUSG00000037742	Eef1a1	11.9712	8.41023	3.56099	3.29435	3.82763	29.7305	3.84813e-11	7.01423e-131
chr10	77997500	77997700	-	FALSE	FALSE	TRUE	ENSMUSG00000020277	Pfkl	6.95241	0.332098	6.62031	6.12432	7.11631	29.7139	3.86962e-11	1.08604e-130
chr10	77999700	77999900	-	FALSE	TRUE	TRUE	ENSMUSG00000020277	Pfkl	6.68573	0.332098	6.35363	5.87393	6.83334	29.4852	4.17925e-11	6.38137e-130
chr10	77997400	77997600	-	FALSE	FALSE	TRUE	ENSMUSG00000020277	Pfkl	6.85285	0.332098	6.52075	6.01227	7.02923	28.5484	5.76392e-11	5.01208e-120
chr9	78479100	78479300	-	FALSE	FALSE	TRUE	ENSMUSG00000037742	Eef1a1	11.3269	8.65603	2.67088	2.44838	2.89338	26.723	1.11203e-10	1.21845e-105
chr10	77997600	77997800	-	FALSE	FALSE	TRUE	ENSMUSG00000020277	Pfkl	6.35748	0.332098	6.02538	5.50787	6.54289	25.9194	1.50605e-10	1.16238e-98
chr9	64175100	64175300	+	FALSE	FALSE	TRUE	ENSMUSG00000065752,ENSMUSG00000032399	Gm23344,Rpl4	11.1553	7.08394	4.07136	3.65879	4.48394	21.9682	7.75004e-10	8.70715e-71
chr9	78479500	78479700	-	FALSE	FALSE	TRUE	ENSMUSG00000037742	Eef1a1	10.6389	8.19408	2.4448	2.19699	2.69261	21.9622	7.77107e-10	9.26827e-71
chr9	64175200	64175400	+	FALSE	FALSE	TRUE	ENSMUSG00000032399	Rpl4	11.0735	7.00343	4.0701	3.65212	4.48809	21.6773	8.84024e-10	5.89046e-69
chr7	25072800	25073000	-	FALSE	FALSE	FALSE	NA	NA	5.73699	0.332098	5.40489	4.84421	5.96557	21.4599	9.765e-10	1.32934e-67
chr8	110812100	110812300	-	FALSE	FALSE	TRUE	ENSMUSG00000033732	Sf3b3	7.23863	2.43695	4.80169	4.28301	5.32036	20.6088	1.45536e-09	5.24455e-62
chr10	77999900	78000100	-	FALSE	TRUE	TRUE	ENSMUSG00000020277	Pfkl	5.52496	0.332098	5.19286	4.61186	5.77386	19.8969	2.05722e-09	1.10224e-57
chr9	64174900	64175100	+	FALSE	FALSE	TRUE	ENSMUSG00000065752,ENSMUSG00000032399	Gm23344,Rpl4	10.97	6.51026	4.45973	3.94539	4.97407	19.3027	2.77151e-09	1.65593e-54
chr11	98193000	98193200	-	TRUE	FALSE	TRUE	ENSMUSG00000018160	Med1	5.44912	0.332098	5.11702	4.51679	5.71725	18.9783	3.27327e-09	5.8932e-53
chr9	36789800	36790000	-	FALSE	FALSE	TRUE	ENSMUSG00000062762	Ei24	6.97405	2.43695	4.53711	4.00416	5.07005	18.952	3.31814e-09	6.55341e-53
chr10	62591800	62592000	-	FALSE	FALSE	TRUE	ENSMUSG00000020075	Ddx21	5.42541	0.332098	5.09331	4.49348	5.69314	18.9029	3.40375e-09	1.79599e-52
chr9	78479000	78479200	-	FALSE	FALSE	TRUE	ENSMUSG00000037742	Eef1a1	10.7217	8.98294	1.73881	1.53351	1.94411	18.8545	3.49043e-09	5.20061e-52
chr10	77996400	77996600	-	FALSE	FALSE	TRUE	ENSMUSG00000020277	Pfkl	5.37669	0.332098	5.0446	4.44181	5.64738	18.6303	3.92497e-09	2.53015e-51
chr10	62591900	62592100	-	FALSE	FALSE	TRUE	ENSMUSG00000020075	Ddx21	5.2978	0.332098	4.9657	4.35203	5.57937	18.0137	5.45814e-09	1.12199e-47
chr16	17792500	17792700	+	FALSE	FALSE	TRUE	ENSMUSG00000022750	Klhl22	5.29673	0.332098	4.96463	4.35104	5.57822	18.0121	5.46278e-09	1.15261e-47
chr9	64175500	64175700	+	FALSE	FALSE	TRUE	ENSMUSG00000094411,ENSMUSG00000032399	Snord16a,Rpl4	10.7591	7.1948	3.56426	3.1236	4.00492	18.0063	5.48002e-09	1.26601e-47
chr10	78000000	78000200	-	FALSE	TRUE	TRUE	ENSMUSG00000020277	Pfkl	5.36495	0.332098	5.03285	4.4041	5.6616	17.8194	6.069e-09	4.92297e-47
chr10	78000100	78000300	-	FALSE	TRUE	TRUE	ENSMUSG00000020277	Pfkl	5.36495	0.332098	5.03285	4.4041	5.6616	17.8194	6.069e-09	4.92297e-47
chr8	122571600	122571800	+	FALSE	FALSE	TRUE	ENSMUSG00000006585	Cdt1	5.5583	0.332098	5.2262	4.57321	5.8792	17.8169	6.07725e-09	4.97144e-47
chr10	23103900	23104100	-	FALSE	TRUE	TRUE	ENSMUSG00000010461	Eya4	5.38471	0.332098	5.05261	4.41693	5.6883	17.6941	6.50255e-09	5.97037e-46
chr10	62593000	62593200	-	FALSE	FALSE	TRUE	ENSMUSG00000020075	Ddx21	5.38471	0.332098	5.05261	4.41693	5.6883	17.6941	6.50255e-09	5.97037e-46
chr8	122571700	122571900	+	FALSE	FALSE	TRUE	ENSMUSG00000006585	Cdt1	5.80948	0.332098	5.47738	4.78088	6.17389	17.5068	7.21553e-09	1.82306e-45
chr17	83775500	83775700	+	FALSE	TRUE	TRUE	ENSMUSG00000055817	Mta3	5.46432	0.332098	5.13222	4.47716	5.78728	17.4414	7.48423e-09	1.27881e-44
chr9	64174800	64175000	+	FALSE	FALSE	TRUE	ENSMUSG00000032399	Rpl4	11.1186	6.84274	4.27584	3.72471	4.82696	17.2714	8.2358e-09	4.98759e-44
chr9	95888000	95888200	+	FALSE	FALSE	TRUE	ENSMUSG00000032409	Atr	5.3738	0.332098	5.0417	4.38617	5.69723	17.1215	8.96741e-09	6.54487e-43
chr9	95888100	95888300	+	FALSE	FALSE	TRUE	ENSMUSG00000032409	Atr	5.3738	0.332098	5.0417	4.38617	5.69723	17.1215	8.96741e-09	6.54487e-43
chr9	64175400	64175600	+	FALSE	FALSE	TRUE	ENSMUSG00000094411,ENSMUSG00000032399	Snord16a,Rpl4	10.5583	6.6113	3.94696	3.43377	4.46015	17.1214	8.96755e-09	6.54682e-43
chr10	62592900	62593100	-	FALSE	FALSE	TRUE	ENSMUSG00000020075	Ddx21	5.25739	0.332098	4.92529	4.28168	5.5689	17.0359	9.41651e-09	1.2524e-42
chr5	32084800	32085000	+	FALSE	TRUE	TRUE	ENSMUSG00000052139	Babam2	5.12423	0.332098	4.79213	4.16155	5.42271	16.918	1.00768e-08	2.60205e-42
chr17	83775600	83775800	+	FALSE	TRUE	TRUE	ENSMUSG00000055817	Mta3	5.55529	0.332098	5.2232	4.53413	5.91226	16.8745	1.03327e-08	1.16366e-41
chr2	152890600	152890800	+	FALSE	FALSE	TRUE	ENSMUSG00000027469	Tpx2	6.26367	2.13629	4.12738	3.58269	4.67207	16.8688	1.03672e-08	1.28373e-41
chr4	118257600	118257800	-	FALSE	FALSE	TRUE	ENSMUSG00000033295	Ptprf	6.14981	1.91706	4.23275	3.66868	4.79682	16.705	1.14015e-08	4.68971e-41
chrX	94542000	94542200	-	TRUE	FALSE	TRUE	ENSMUSG00000025151	Maged1	5.24999	0.332098	4.91789	4.26072	5.57506	16.6594	1.1709e-08	5.63744e-41
chr5	142788000	142788200	-	FALSE	FALSE	TRUE	ENSMUSG00000039477	Tnrc18	6.05833	0.860419	5.19791	4.49947	5.89635	16.5675	1.23575e-08	4.38213e-40
chr11	98193100	98193300	-	TRUE	FALSE	TRUE	ENSMUSG00000018160	Med1	5.2688	0.332098	4.9367	4.27065	5.60275	16.5001	1.28576e-08	8.12734e-40
chr5	134361700	134361900	-	FALSE	TRUE	TRUE	ENSMUSG00000023079	Gtf2ird1	5.69463	0.332098	5.36253	4.62644	6.09861	16.2181	1.52065e-08	1.92347e-38
chr5	32084600	32084800	+	FALSE	TRUE	TRUE	ENSMUSG00000052139	Babam2	6.1463	0.860419	5.28588	4.55691	6.01485	16.1422	1.59157e-08	2.93497e-38
chr5	134361600	134361800	-	FALSE	TRUE	TRUE	ENSMUSG00000023079	Gtf2ird1	5.70833	0.332098	5.37623	4.63098	6.12149	16.0594	1.67313e-08	5.47647e-38
chr9	64175600	64175800	+	FALSE	FALSE	TRUE	ENSMUSG00000032399	Rpl4	10.3939	7.19743	3.1965	2.75314	3.63986	16.05	1.68268e-08	8.21675e-38
chr5	134361000	134361200	-	FALSE	TRUE	TRUE	ENSMUSG00000023079	Gtf2ird1	5.04683	0.332098	4.71473	4.05646	5.37301	15.9443	1.79429e-08	3.90226e-37
chr4	143132000	143132200	-	FALSE	FALSE	TRUE	ENSMUSG00000057637	Prdm2	5.54651	0.332098	5.21442	4.48173	5.9471	15.8433	1.90852e-08	6.84486e-37
chr5	32084700	32084900	+	FALSE	TRUE	TRUE	ENSMUSG00000052139	Babam2	5.95362	0.860419	5.0932	4.37361	5.81279	15.7566	2.01293e-08	2.20518e-36
chr5	110656700	110656900	+	FALSE	FALSE	TRUE	ENSMUSG00000029504	Ddx51	5.10274	0.332098	4.77064	4.09078	5.4505	15.6212	2.18874e-08	1.01694e-35
chr5	110656800	110657000	+	FALSE	FALSE	TRUE	ENSMUSG00000029504	Ddx51	5.10274	0.332098	4.77064	4.09078	5.4505	15.6212	2.18874e-08	1.01694e-35
chr11	73078900	73079100	+	FALSE	FALSE	TRUE	ENSMUSG00000020783	Ncbp3	4.92826	0.332098	4.59616	3.93463	5.25769	15.4669	2.40999e-08	4.78548e-35
chr7	144481600	144481800	-	FALSE	TRUE	TRUE	ENSMUSG00000037519	Ppfia1	5.12455	0.332098	4.79245	4.10193	5.48297	15.4504	2.43502e-08	6.62111e-35
chr7	144481700	144481900	-	FALSE	TRUE	TRUE	ENSMUSG00000037519	Ppfia1	5.12455	0.332098	4.79245	4.10193	5.48297	15.4504	2.43502e-08	6.62111e-35
chr16	17792400	17792600	+	FALSE	FALSE	TRUE	ENSMUSG00000022750	Klhl22	5.11848	0.332098	4.78639	4.09503	5.47774	15.4121	2.49424e-08	1.08837e-34
chr9	64175000	64175200	+	FALSE	FALSE	TRUE	ENSMUSG00000065752,ENSMUSG00000032399	Gm23344,Rpl4	9.64291	5.71143	3.93148	3.36277	4.5002	15.3893	2.53036e-08	1.34292e-34
chr5	134362400	134362600	-	FALSE	TRUE	TRUE	ENSMUSG00000023079	Gtf2ird1	5.05575	0.332098	4.72366	4.03493	5.41239	15.2681	2.73162e-08	2.69207e-34
chr5	134362500	134362700	-	FALSE	TRUE	TRUE	ENSMUSG00000023079	Gtf2ird1	5.05575	0.332098	4.72366	4.03493	5.41239	15.2681	2.73162e-08	2.69207e-34
chr10	93473000	93473200	+	FALSE	FALSE	TRUE	ENSMUSG00000015889	Lta4h	5.97247	0.860419	5.11205	4.3658	5.85829	15.25	2.76319e-08	2.8938e-34
chr11	4140700	4140900	+	FALSE	TRUE	TRUE	ENSMUSG00000003581	Rnf215	4.95289	0.332098	4.62079	3.94288	5.2987	15.1741	2.90002e-08	1.02899e-33
chr16	17792600	17792800	+	FALSE	TRUE	TRUE	ENSMUSG00000022750	Klhl22	4.9172	0.332098	4.58511	3.90825	5.26196	15.0803	3.07944e-08	2.91293e-33
chr7	25072700	25072900	-	FALSE	FALSE	FALSE	NA	NA	5.75935	0.860419	4.89893	4.16619	5.63166	14.8837	3.49593e-08	1.98769e-32
chr19	44087900	44088100	-	FALSE	FALSE	TRUE	ENSMUSG00000025199	Chuk	4.85065	0.332098	4.51855	3.84035	5.19675	14.8319	3.61567e-08	3.79403e-32
chr11	54870200	54870400	+	FALSE	TRUE	TRUE	ENSMUSG00000020267	Hint1	9.3456	5.52687	3.81873	3.24394	4.39352	14.79	3.71585e-08	5.25552e-32
chr11	96294400	96294600	+	FALSE	FALSE	FALSE	NA	NA	4.91023	0.332098	4.57813	3.88688	5.26938	14.7439	3.82974e-08	6.86561e-32
chr13	96652800	96653000	-	FALSE	FALSE	TRUE	ENSMUSG00000021670	Hmgcr	5.71833	0.860419	4.85791	4.12003	5.5958	14.6562	4.0568e-08	9.9246e-32
chr2	152891400	152891600	+	FALSE	FALSE	TRUE	ENSMUSG00000027469	Tpx2	6.74098	2.78059	3.96038	3.35634	4.56442	14.5958	4.22156e-08	3.52034e-31
chr7	142651200	142651400	-	FALSE	TRUE	TRUE	ENSMUSG00000048583,ENSMUSG00000115302	Igf2,Gm49394	9.51597	6.20993	3.30604	2.80119	3.81089	14.5782	4.27107e-08	4.55118e-31
chr7	25072900	25073100	-	FALSE	FALSE	FALSE	NA	NA	4.90659	0.332098	4.57449	3.87403	5.27495	14.5384	4.38519e-08	6.87803e-31
chr12	3309200	3309400	-	FALSE	FALSE	TRUE	ENSMUSG00000020671	Rab10	6.9404	1.6344	5.306	4.49126	6.12074	14.4979	4.50479e-08	9.24638e-31
chr7	55871800	55872000	+	TRUE	FALSE	TRUE	ENSMUSG00000030447	Cyfip1	4.71156	0.332098	4.37946	3.70458	5.05434	14.4461	4.66301e-08	1.22759e-30
chr11	54870300	54870500	+	FALSE	TRUE	TRUE	ENSMUSG00000020267	Hint1	8.75333	4.59801	4.15532	3.50965	4.80099	14.3269	5.05071e-08	4.20206e-30
chr8	110813000	110813200	-	FALSE	FALSE	TRUE	ENSMUSG00000033732	Sf3b3	7.90163	2.72088	5.18075	4.37541	5.98608	14.3209	5.07097e-08	4.76259e-30
chr2	168926800	168927000	-	FALSE	FALSE	TRUE	ENSMUSG00000027551	Zfp64	4.70527	0.332098	4.37317	3.68972	5.05662	14.2444	5.33941e-08	1.19675e-29
chr10	77996300	77996500	-	FALSE	FALSE	TRUE	ENSMUSG00000020277	Pfkl	5.57117	1.91706	3.65411	3.08116	4.22705	14.198	5.51004e-08	1.63441e-29
chr13	96652700	96652900	-	FALSE	TRUE	TRUE	ENSMUSG00000021670	Hmgcr	6.44752	1.38874	5.05878	4.26387	5.85368	14.1673	5.62577e-08	1.92287e-29
chr4	126440300	126440500	-	FALSE	TRUE	TRUE	ENSMUSG00000041530	Ago1	4.69921	0.332098	4.36711	3.67475	5.05947	14.0417	6.12925e-08	6.58931e-29
chr12	17270200	17270400	+	FALSE	FALSE	TRUE	ENSMUSG00000020571	Pdia6	4.85774	0.332098	4.52564	3.80762	5.24366	14.0314	6.1727e-08	8.08674e-29
chr4	46172200	46172400	+	FALSE	TRUE	TRUE	ENSMUSG00000028330	Ncbp1	5.34048	0.332098	5.00838	4.21253	5.80423	14.0096	6.26572e-08	1.12541e-28
chr7	44251500	44251700	+	FALSE	TRUE	TRUE	ENSMUSG00000045411	2410002F23Rik	6.7361	2.47196	4.26414	3.5855	4.94279	13.9877	6.36064e-08	1.44334e-28
chr17	83775700	83775900	+	FALSE	TRUE	TRUE	ENSMUSG00000055817	Mta3	4.76575	0.332098	4.43365	3.72738	5.13993	13.9747	6.41743e-08	1.63108e-28
chr12	3309400	3309600	-	TRUE	FALSE	TRUE	ENSMUSG00000020671	Rab10	6.70632	2.68789	4.01844	3.37771	4.65917	13.9618	6.47498e-08	1.81948e-28
chr17	28160800	28161000	+	FALSE	FALSE	TRUE	ENSMUSG00000038677	Scube3	4.73162	0.332098	4.39952	3.6954	5.10363	13.9097	6.71173e-08	2.57574e-28
chr7	80725800	80726000	-	FALSE	FALSE	TRUE	ENSMUSG00000030536	Iqgap1	4.62474	0.332098	4.29264	3.59856	4.98672	13.7681	7.40511e-08	7.41044e-28
chr10	23104000	23104200	-	FALSE	TRUE	TRUE	ENSMUSG00000010461	Eya4	4.69441	0.332098	4.36231	3.6565	5.06813	13.7588	7.45282e-08	9.3763e-28
chr2	152891300	152891500	+	FALSE	FALSE	TRUE	ENSMUSG00000027469	Tpx2	6.54929	2.78059	3.76869	3.15696	4.38042	13.7148	7.686e-08	1.87915e-27
chr18	74217200	74217400	+	FALSE	FALSE	TRUE	ENSMUSG00000024560	Cxxc1	5.03275	0.332098	4.70065	3.93749	5.46382	13.7118	7.70173e-08	1.94154e-27
chr10	93471700	93471900	+	FALSE	FALSE	TRUE	ENSMUSG00000015889	Lta4h	4.8477	0.332098	4.5156	3.78138	5.24982	13.6914	7.81261e-08	2.37738e-27
chr9	78479600	78479800	-	FALSE	FALSE	TRUE	ENSMUSG00000037742	Eef1a1	9.91117	8.12829	1.78288	1.49091	2.07486	13.5937	8.36848e-08	4.46483e-27
chr19	6059100	6059300	+	FALSE	FALSE	TRUE	ENSMUSG00000038274	Fau	8.78303	6.64072	2.14232	1.79123	2.4934	13.5841	8.42503e-08	4.66865e-27
chr8	110812800	110813000	-	FALSE	FALSE	TRUE	ENSMUSG00000033732	Sf3b3	7.45122	1.88005	5.57117	4.65627	6.48607	13.5559	8.59446e-08	5.27044e-27
chr2	37635300	37635500	-	FALSE	FALSE	TRUE	ENSMUSG00000026915	Strbp	6.70353	1.10607	5.59746	4.67802	6.5169	13.5526	8.61459e-08	5.34106e-27
chr19	6059000	6059200	+	FALSE	FALSE	TRUE	ENSMUSG00000038274	Fau	8.78303	6.65239	2.13064	1.77926	2.48203	13.4985	8.9517e-08	6.49784e-27
chr19	6059300	6059500	+	FALSE	TRUE	TRUE	ENSMUSG00000038274	Fau	8.73613	6.5748	2.16134	1.80419	2.51848	13.472	9.12167e-08	1.3902e-26
chr8	95459900	95460100	-	FALSE	FALSE	TRUE	ENSMUSG00000046707	Csnk2a2	4.61496	0.332098	4.28287	3.57363	4.9921	13.4431	9.31099e-08	2.25087e-26
chr12	3309300	3309500	-	TRUE	FALSE	TRUE	ENSMUSG00000020671	Rab10	7.41466	1.88005	5.53461	4.61594	6.45328	13.4117	9.52177e-08	3.18685e-26
chr9	95885300	95885500	+	FALSE	FALSE	TRUE	ENSMUSG00000032409	Atr	4.78422	0.332098	4.45212	3.7128	5.19143	13.4058	9.56204e-08	3.36308e-26
chr4	126440400	126440600	-	FALSE	TRUE	TRUE	ENSMUSG00000041530	Ago1	4.57954	0.332098	4.24744	3.54203	4.95285	13.4043	9.57249e-08	3.40867e-26
chr7	16822300	16822500	+	FALSE	FALSE	TRUE	ENSMUSG00000030374	Strn4	4.57954	0.332098	4.24744	3.54203	4.95285	13.4043	9.57249e-08	3.40867e-26
chr19	7423300	7423500	+	FALSE	TRUE	TRUE	ENSMUSG00000053080	2700081O15Rik	6.81612	0.860419	5.9557	4.96599	6.94541	13.3962	9.6278e-08	3.64911e-26
chr5	134363100	134363300	-	FALSE	TRUE	TRUE	ENSMUSG00000023079	Gtf2ird1	5.02231	0.332098	4.69021	3.91033	5.47009	13.3883	9.68291e-08	3.8872e-26
chr7	55871900	55872100	+	FALSE	FALSE	TRUE	ENSMUSG00000030447	Cyfip1	4.57742	0.332098	4.24532	3.53905	4.9516	13.3812	9.73175e-08	4.09695e-26
chr3	5414300	5414500	+	FALSE	TRUE	TRUE	ENSMUSG00000025255	Zfhx4	4.61396	0.332098	4.28186	3.56947	4.99426	13.3804	9.73712e-08	4.11993e-26
chr2	152891500	152891700	+	FALSE	FALSE	TRUE	ENSMUSG00000027469	Tpx2	5.78025	1.91706	3.86319	3.2199	4.50649	13.3688	9.81833e-08	4.46597e-26
chr10	77996200	77996400	-	FALSE	FALSE	TRUE	ENSMUSG00000020277	Pfkl	5.43224	1.91706	3.51518	2.92873	4.10163	13.3437	9.9972e-08	5.21725e-26
chr6	115808000	115808200	-	TRUE	FALSE	TRUE	ENSMUSG00000064563,ENSMUSG00000057841	Snora7a,Rpl32	4.57466	0.332098	4.24256	3.52922	4.95591	13.24	1.0772e-07	8.3097e-26
chr13	12276300	12276500	-	FALSE	FALSE	TRUE	ENSMUSG00000052374	Actn2	4.79901	0.332098	4.46692	3.70902	5.22481	13.1207	1.17456e-07	4.4923e-25
chr2	104446500	104446700	-	FALSE	FALSE	TRUE	ENSMUSG00000027177	Hipk3	4.5996	0.332098	4.26751	3.54225	4.99276	13.0991	1.19313e-07	5.34118e-25
chr7	128772100	128772300	+	FALSE	FALSE	TRUE	ENSMUSG00000055319	Sec23ip	4.63267	0.332098	4.30057	3.56914	5.032	13.0892	1.20183e-07	5.73398e-25
chr2	37627400	37627600	-	FALSE	FALSE	TRUE	ENSMUSG00000026915	Strbp	6.28649	2.2567	4.02979	3.3443	4.71528	13.087	1.20376e-07	5.82073e-25
chr8	85073500	85073700	+	FALSE	TRUE	TRUE	ENSMUSG00000060038	Dhps	4.52814	0.332098	4.19604	3.47826	4.91382	13.0138	1.26995e-07	8.70475e-25
chr11	118023400	118023600	+	FALSE	TRUE	TRUE	ENSMUSG00000017715	Pgs1	5.67257	0.860419	4.81215	3.98408	5.64021	12.9369	1.34387e-07	1.17374e-24
chr6	125102000	125102200	+	FALSE	FALSE	TRUE	ENSMUSG00000063870	Chd4	4.56116	0.332098	4.22906	3.49959	4.95853	12.906	1.37489e-07	2.2035e-24
chr7	19036800	19037000	+	FALSE	TRUE	TRUE	ENSMUSG00000023118	Sympk	4.56116	0.332098	4.22906	3.49959	4.95853	12.906	1.37489e-07	2.2035e-24
chr19	44574500	44574700	+	FALSE	TRUE	TRUE	ENSMUSG00000036450	Hif1an	4.6618	0.332098	4.3297	3.57992	5.07948	12.8553	1.42753e-07	4.70639e-24
chr5	142788100	142788300	-	FALSE	FALSE	TRUE	ENSMUSG00000039477	Tnrc18	4.56217	0.332098	4.23007	3.49721	4.96293	12.8495	1.43371e-07	4.99349e-24
chr4	42982900	42983100	-	FALSE	FALSE	TRUE	ENSMUSG00000028452	Vcp	8.25461	4.36379	3.89082	3.21544	4.5662	12.8248	1.46018e-07	6.20818e-24
chr19	6059200	6059400	+	FALSE	FALSE	TRUE	ENSMUSG00000038274	Fau	8.33551	5.94117	2.39433	1.97696	2.8117	12.7708	1.5201e-07	8.87179e-24
chr4	117271800	117272000	-	FALSE	TRUE	TRUE	ENSMUSG00000028677	Rnf220	8.54846	3.87571	4.67276	3.85572	5.48979	12.7317	1.56515e-07	1.07998e-23
chr5	144789300	144789500	+	FALSE	FALSE	TRUE	ENSMUSG00000045482	Trrap	4.59179	0.332098	4.25969	3.51252	5.00686	12.6916	1.61289e-07	1.27778e-23
chr19	44087800	44088000	-	FALSE	FALSE	TRUE	ENSMUSG00000025199	Chuk	4.58774	0.332098	4.25564	3.50369	5.00759	12.599	1.72943e-07	3.96582e-23
chr10	93471800	93472000	+	FALSE	FALSE	TRUE	ENSMUSG00000015889	Lta4h	6.36205	0.860419	5.50163	4.52911	6.47416	12.5935	1.73652e-07	4.28178e-23
chr5	134363000	134363200	-	FALSE	TRUE	TRUE	ENSMUSG00000023079	Gtf2ird1	4.92215	0.332098	4.59005	3.77633	5.40377	12.5574	1.78471e-07	6.39366e-23
chr17	28160700	28160900	+	FALSE	FALSE	TRUE	ENSMUSG00000038677	Scube3	4.58105	0.332098	4.24895	3.49413	5.00377	12.5313	1.82036e-07	7.91612e-23
chr8	57512500	57512700	+	TRUE	FALSE	TRUE	ENSMUSG00000054717	Hmgb2	8.36507	4.86094	3.50413	2.88088	4.12738	12.5162	1.84129e-07	8.79476e-23
chr4	42983000	42983200	-	FALSE	FALSE	TRUE	ENSMUSG00000028452	Vcp	8.36761	4.02402	4.34359	3.57084	5.11635	12.5131	1.84571e-07	8.97906e-23
chr11	4140800	4141000	+	FALSE	TRUE	TRUE	ENSMUSG00000003581	Rnf215	4.58465	0.332098	4.25255	3.48867	5.01643	12.3931	2.02257e-07	1.59776e-22
chr16	23256900	23257100	+	TRUE	FALSE	TRUE	ENSMUSG00000022885	St6gal1	4.58049	0.332098	4.2484	3.47956	5.01723	12.3013	2.17059e-07	5.35259e-22
chr4	139280400	139280600	+	FALSE	FALSE	TRUE	ENSMUSG00000028745	Capzb	8.23688	4.82816	3.40872	2.79159	4.02586	12.2961	2.17923e-07	5.68904e-22
chr18	74217100	74217300	+	FALSE	FALSE	TRUE	ENSMUSG00000024560	Cxxc1	4.64392	0.332098	4.31183	3.53015	5.0935	12.2799	2.20677e-07	6.75158e-22
chr12	91809000	91809200	-	FALSE	TRUE	TRUE	ENSMUSG00000020964	Sel1l	4.54477	0.332098	4.21267	3.44824	4.9771	12.2681	2.22696e-07	7.52135e-22
chr4	118160200	118160400	-	FALSE	FALSE	TRUE	ENSMUSG00000033326	Kdm4a	6.73694	2.5431	4.19384	3.43215	4.95552	12.2573	2.24563e-07	8.22669e-22
chr5	134361100	134361300	-	FALSE	TRUE	TRUE	ENSMUSG00000023079	Gtf2ird1	4.73891	0.332098	4.40682	3.60641	5.20722	12.2566	2.24676e-07	8.26895e-22
chr5	134363200	134363400	-	FALSE	TRUE	TRUE	ENSMUSG00000023079	Gtf2ird1	4.66594	0.332098	4.33384	3.54651	5.12117	12.2538	2.25165e-07	8.45265e-22
chr3	126922100	126922300	-	FALSE	TRUE	TRUE	ENSMUSG00000032826	Ank2	4.54134	0.332098	4.20924	3.44128	4.97721	12.2017	2.34456e-07	1.18589e-21
chr16	23257000	23257200	+	TRUE	FALSE	TRUE	ENSMUSG00000022885	St6gal1	4.50057	0.332098	4.16847	3.40539	4.93155	12.1608	2.42036e-07	1.45303e-21
chr5	134361500	134361700	-	FALSE	TRUE	TRUE	ENSMUSG00000023079	Gtf2ird1	4.95127	0.332098	4.61917	3.77107	5.46728	12.1247	2.48951e-07	1.68889e-21
chr15	31601700	31601900	-	TRUE	FALSE	TRUE	ENSMUSG00000022234	Cct5	5.36016	1.91706	3.4431	2.80688	4.07932	12.0476	2.64448e-07	3.59667e-21
chr7	142651100	142651300	-	FALSE	TRUE	TRUE	ENSMUSG00000048583,ENSMUSG00000115302	Igf2,Gm49394	9.04507	6.38352	2.66154	2.16681	3.15628	11.9762	2.79755e-07	8.53844e-21
chr10	93471900	93472100	+	FALSE	FALSE	TRUE	ENSMUSG00000015889	Lta4h	6.19786	0.860419	5.33744	4.3437	6.33118	11.9569	2.84059e-07	9.8748e-21
chr4	118160100	118160300	-	FALSE	FALSE	TRUE	ENSMUSG00000033326	Kdm4a	6.51034	2.57572	3.93461	3.19921	4.67001	11.9107	2.94654e-07	1.30725e-20
chr16	18404500	18404700	+	FALSE	FALSE	TRUE	ENSMUSG00000000325	Arvcf	5.2408	1.91706	3.32374	2.69895	3.94852	11.8428	3.11008e-07	1.77694e-20
chr8	122571200	122571400	+	FALSE	FALSE	TRUE	ENSMUSG00000006585	Cdt1	5.39872	0.860419	4.5383	3.67883	5.39777	11.7549	3.33665e-07	4.24338e-20
chr9	95885400	95885600	+	FALSE	FALSE	TRUE	ENSMUSG00000032409	Atr	4.6188	0.332098	4.2867	3.47304	5.10036	11.7283	3.40882e-07	6.08885e-20
chr3	5414200	5414400	+	FALSE	TRUE	TRUE	ENSMUSG00000025255	Zfhx4	5.23268	0.860419	4.37226	3.54101	5.20352	11.7093	3.46146e-07	7.40806e-20
chr12	17266500	17266700	+	TRUE	FALSE	TRUE	ENSMUSG00000020571	Pdia6	4.55144	0.332098	4.21934	3.41696	5.02171	11.7064	3.46942e-07	7.60553e-20
chr12	17266600	17266800	+	TRUE	FALSE	TRUE	ENSMUSG00000020571	Pdia6	4.55144	0.332098	4.21934	3.41696	5.02171	11.7064	3.46942e-07	7.60553e-20
chr4	46172300	46172500	+	FALSE	TRUE	TRUE	ENSMUSG00000028330	Ncbp1	4.51677	0.332098	4.18467	3.38509	4.98425	11.6509	3.62861e-07	1.14562e-19
chr4	118160000	118160200	-	FALSE	FALSE	TRUE	ENSMUSG00000033326	Kdm4a	5.37617	2.13629	3.23988	2.61676	3.86299	11.575	3.85921e-07	1.67184e-19
chr7	19036600	19036800	+	FALSE	TRUE	TRUE	ENSMUSG00000023118	Sympk	6.03949	1.38874	4.65075	3.75352	5.54798	11.5392	3.97327e-07	1.91957e-19
chr6	122882300	122882500	+	FALSE	FALSE	TRUE	ENSMUSG00000030327	Necap1	5.80335	0.860419	4.94293	3.9878	5.89806	11.5207	4.03385e-07	2.048e-19
chr9	36789700	36789900	-	FALSE	FALSE	TRUE	ENSMUSG00000062762	Ei24	6.93785	2.95742	3.98043	3.20965	4.7512	11.4963	4.115e-07	2.39714e-19
chr17	87134200	87134400	+	FALSE	FALSE	TRUE	ENSMUSG00000037104	Socs5	5.69961	1.38874	4.31087	3.47424	5.1475	11.4706	4.20259e-07	4.08436e-19
chr7	142651300	142651500	-	FALSE	TRUE	TRUE	ENSMUSG00000048583,ENSMUSG00000115302	Igf2,Gm49394	9.06253	6.04004	3.02248	2.43242	3.61254	11.4031	4.44243e-07	8.51485e-19
chr11	54870100	54870300	+	FALSE	TRUE	TRUE	ENSMUSG00000020267	Hint1	8.95486	5.14313	3.81173	3.06702	4.55645	11.3944	4.47468e-07	9.0905e-19
chr11	69343300	69343500	-	FALSE	TRUE	TRUE	ENSMUSG00000018474	Chd3	8.03638	4.1934	3.84299	3.09085	4.59513	11.3744	4.54909e-07	1.04017e-18
chr9	36789900	36790100	-	FALSE	FALSE	TRUE	ENSMUSG00000062762	Ei24	5.80063	1.38874	4.41189	3.54508	5.2787	11.3308	4.71643e-07	1.32671e-18
chr4	117271700	117271900	-	FALSE	TRUE	TRUE	ENSMUSG00000028677	Rnf220	8.39731	3.93399	4.46332	3.5854	5.34124	11.3178	4.76749e-07	1.41192e-18
chr10	93472800	93473000	+	FALSE	FALSE	TRUE	ENSMUSG00000015889	Lta4h	6.98052	1.88005	5.10047	4.09686	6.10408	11.3136	4.78393e-07	1.43915e-18
chr11	116010600	116010800	-	FALSE	FALSE	TRUE	ENSMUSG00000020766	Galk1	5.75339	2.42772	3.32567	2.6704	3.98095	11.2983	4.8453e-07	1.53989e-18
chr8	110812900	110813100	-	FALSE	FALSE	TRUE	ENSMUSG00000033732	Sf3b3	8.16376	2.84272	5.32104	4.27122	6.37086	11.2834	4.90571e-07	1.6377e-18
chr7	112092900	112093100	+	FALSE	FALSE	TRUE	ENSMUSG00000059263	Usp47	5.88872	2.2567	3.63203	2.91541	4.34864	11.2829	4.90786e-07	1.64116e-18
chr5	123371300	123371500	+	FALSE	TRUE	TRUE	ENSMUSG00000029438	Bcl7a	4.57288	0.332098	4.24078	3.40327	5.07829	11.2723	4.95134e-07	1.71071e-18
chr11	94123600	94123800	+	FALSE	TRUE	TRUE	ENSMUSG00000020859	Spag9	5.67943	2.42772	3.25172	2.60489	3.89854	11.1914	5.29739e-07	3.42288e-18
chr11	118023500	118023700	+	FALSE	TRUE	TRUE	ENSMUSG00000017715	Pgs1	5.24911	0.860419	4.38869	3.51499	5.26239	11.1823	5.33809e-07	3.9583e-18
chr7	112093000	112093200	+	FALSE	FALSE	TRUE	ENSMUSG00000059263	Usp47	6.55019	1.6344	4.91579	3.93545	5.89613	11.1628	5.42611e-07	5.10105e-18
chr12	17270300	17270500	+	FALSE	FALSE	TRUE	ENSMUSG00000020571	Pdia6	5.73344	1.38874	4.3447	3.47798	5.21142	11.1594	5.44168e-07	5.30109e-18
chr9	64174700	64174900	+	FALSE	FALSE	TRUE	ENSMUSG00000032399	Rpl4	9.51405	5.68034	3.83371	3.06889	4.59853	11.1588	5.44435e-07	5.33524e-18
chr9	36793200	36793400	-	TRUE	FALSE	TRUE	ENSMUSG00000062762	Ei24	5.61575	1.38874	4.22701	3.38026	5.07377	11.1131	5.65794e-07	8.01664e-18
chr15	96420600	96420800	-	FALSE	FALSE	TRUE	ENSMUSG00000033228	Scaf11	4.45252	0.332098	4.12042	3.29453	4.94631	11.1065	5.68921e-07	8.39985e-18
chr5	149050600	149050800	-	TRUE	FALSE	TRUE	ENSMUSG00000066551	Hmgb1	8.80948	5.61961	3.18987	2.54841	3.83133	11.0703	5.86589e-07	1.0523e-17
chr8	57512600	57512800	+	FALSE	FALSE	TRUE	ENSMUSG00000054717	Hmgb2	7.96117	4.2566	3.70457	2.95598	4.45315	11.0168	6.13817e-07	1.36617e-17
chr4	72118500	72118700	-	FALSE	FALSE	TRUE	ENSMUSG00000008305	Tle1	5.03267	0.860419	4.17225	3.32675	5.01775	10.9854	6.30424e-07	1.55025e-17
chr4	42983200	42983400	-	FALSE	FALSE	TRUE	ENSMUSG00000028452	Vcp	7.14045	2.68476	4.45569	3.55023	5.36115	10.9548	6.47103e-07	1.72985e-17
chr19	6058500	6058700	+	FALSE	FALSE	TRUE	ENSMUSG00000038274	Fau	8.36867	6.5399	1.82877	1.45647	2.20107	10.9351	6.58069e-07	1.84521e-17
chr16	32682800	32683000	+	FALSE	TRUE	TRUE	ENSMUSG00000022791	Tnk2	6.3342	2.91392	3.42028	2.72322	4.11735	10.9231	6.64835e-07	2.15864e-17
chr12	113163900	113164100	+	FALSE	TRUE	TRUE	ENSMUSG00000037466	Tedc1	4.54564	0.332098	4.21355	3.35461	5.07248	10.9205	6.66331e-07	2.28797e-17
chr4	143131900	143132100	-	FALSE	FALSE	TRUE	ENSMUSG00000057637	Prdm2	4.54564	0.332098	4.21355	3.35461	5.07248	10.9205	6.66331e-07	2.28797e-17
chr13	56740100	56740300	+	FALSE	TRUE	TRUE	ENSMUSG00000021540	Smad5	5.95597	0.860419	5.09555	4.05606	6.13504	10.9126	6.7088e-07	2.67943e-17
chr2	152736200	152736400	+	TRUE	FALSE	TRUE	ENSMUSG00000042745	Id1	5.67781	2.43695	3.24086	2.57902	3.9027	10.901	6.77567e-07	3.24961e-17
chr1	119470900	119471100	-	FALSE	TRUE	TRUE	ENSMUSG00000004451	Ralb	6.39963	1.6344	4.76524	3.7912	5.73928	10.8909	6.8345e-07	3.74617e-17
chr19	6058400	6058600	+	FALSE	FALSE	TRUE	ENSMUSG00000038274	Fau	8.68303	6.99929	1.68374	1.3389	2.02858	10.8696	6.96081e-07	4.79665e-17
chr9	36793100	36793300	-	FALSE	FALSE	TRUE	ENSMUSG00000062762	Ei24	5.57051	1.38874	4.18177	3.32531	5.03823	10.8695	6.96154e-07	4.80262e-17
chr15	77080300	77080500	-	FALSE	TRUE	TRUE	ENSMUSG00000033565	Rbfox2	5.20583	1.91706	3.28877	2.61277	3.96476	10.8305	7.19896e-07	6.72186e-17
chr8	110812000	110812200	-	FALSE	FALSE	TRUE	ENSMUSG00000033732	Sf3b3	7.91739	3.60715	4.31024	3.41749	5.20299	10.748	7.73119e-07	1.07843e-16
chr5	32084500	32084700	+	FALSE	TRUE	TRUE	ENSMUSG00000052139	Babam2	5.34118	0.860419	4.48076	3.55247	5.40904	10.7455	7.74796e-07	1.09072e-16
chr3	98328200	98328400	-	FALSE	FALSE	TRUE	ENSMUSG00000053398	Phgdh	5.88704	2.78059	3.10645	2.46204	3.75086	10.7315	7.84287e-07	1.15979e-16
chr4	139280500	139280700	+	FALSE	FALSE	TRUE	ENSMUSG00000028745	Capzb	8.06362	4.59464	3.46899	2.74914	4.18883	10.7281	7.86625e-07	1.17667e-16
chr10	93472900	93473100	+	FALSE	FALSE	TRUE	ENSMUSG00000015889	Lta4h	7.15865	2.0402	5.11846	4.05272	6.18419	10.6917	8.11914e-07	1.35575e-16
chr19	6339600	6339800	+	FALSE	FALSE	TRUE	ENSMUSG00000024947	Men1	5.66051	1.38874	4.27177	3.38025	5.16328	10.6669	8.2971e-07	1.47817e-16
chr5	149050400	149050600	-	FALSE	FALSE	TRUE	ENSMUSG00000066551	Hmgb1	8.97108	6.05066	2.92042	2.31077	3.53006	10.6641	8.31727e-07	1.49186e-16
chr11	69343400	69343600	-	FALSE	TRUE	TRUE	ENSMUSG00000018474	Chd3	7.9159	3.78684	4.12906	3.26677	4.99136	10.6599	8.34753e-07	1.51234e-16
chr11	101323200	101323400	+	FALSE	TRUE	TRUE	ENSMUSG00000078652	Psme3	2.21175	5.40586	-3.19411	-3.86408	-2.52414	-10.6133	8.69489e-07	1.90517e-12
chr11	113727100	113727300	-	FALSE	TRUE	TRUE	ENSMUSG00000041598	Cdc42ep4	7.43582	2.86913	4.56668	3.60482	5.52855	10.5693	9.03809e-07	4.46923e-16
chr12	87239500	87239700	-	FALSE	TRUE	TRUE	ENSMUSG00000021038	Vipas39	4.9346	0.860419	4.07418	3.21506	4.93331	10.5571	9.13589e-07	4.9433e-16
chr2	37627500	37627700	-	FALSE	FALSE	TRUE	ENSMUSG00000026915	Strbp	5.86822	0.860419	5.0078	3.95037	6.06523	10.5427	9.25208e-07	5.49936e-16
chr7	144482200	144482400	-	FALSE	TRUE	TRUE	ENSMUSG00000037519	Ppfia1	5.1329	0.860419	4.27248	3.36639	5.17856	10.4971	9.63292e-07	7.26997e-16
chr4	118160300	118160500	-	FALSE	FALSE	TRUE	ENSMUSG00000033326	Kdm4a	5.75029	0.860419	4.88987	3.85022	5.92952	10.4705	9.86241e-07	8.30043e-16
chr16	5050500	5050700	+	TRUE	FALSE	TRUE	ENSMUSG00000039473	Ubn1	5.12775	0.860419	4.26734	3.35912	5.17555	10.4598	9.95615e-07	8.71382e-16
chr4	118257500	118257700	-	FALSE	FALSE	TRUE	ENSMUSG00000033295	Ptprf	6.26834	2.5431	3.72524	2.92949	4.521	10.4215	1.0301e-06	1.01991e-15
chr8	57511900	57512100	+	TRUE	FALSE	TRUE	ENSMUSG00000054717	Hmgb2	7.54854	4.42221	3.12632	2.45742	3.79523	10.4046	1.04575e-06	1.08552e-15
chr5	110656500	110656700	+	FALSE	FALSE	TRUE	ENSMUSG00000029504	Ddx51	4.95249	0.860419	4.09207	3.21533	4.96881	10.3903	1.05917e-06	1.14093e-15
chr8	57512400	57512600	+	TRUE	FALSE	TRUE	ENSMUSG00000054717	Hmgb2	7.4887	4.2527	3.236	2.54173	3.93027	10.3761	1.07271e-06	1.19609e-15
chr11	94123500	94123700	+	FALSE	TRUE	TRUE	ENSMUSG00000020859	Spag9	4.96771	2.13629	2.83141	2.22393	3.4389	10.3758	1.073e-06	1.19725e-15
chr18	53862400	53862600	+	TRUE	FALSE	TRUE	ENSMUSG00000073563	Csnk1g3	4.64987	0.332098	4.31777	3.38932	5.24623	10.3527	1.09542e-06	1.41959e-15
chr4	42983100	42983300	-	FALSE	FALSE	TRUE	ENSMUSG00000028452	Vcp	7.60704	2.92611	4.68093	3.67332	5.68854	10.3418	1.10619e-06	1.73153e-15
chr11	116010400	116010600	-	FALSE	FALSE	TRUE	ENSMUSG00000020766	Galk1	5.6635	2.43695	3.22656	2.53105	3.92207	10.3275	1.12051e-06	2.14082e-15
chr13	96654700	96654900	-	FALSE	FALSE	TRUE	ENSMUSG00000021670	Hmgcr	6.5435	1.26788	5.27562	4.13501	6.41623	10.2966	1.15206e-06	3.02305e-15
chr8	57511800	57512000	+	TRUE	FALSE	TRUE	ENSMUSG00000054717	Hmgb2	7.50728	4.42221	3.08506	2.4161	3.75402	10.2665	1.18373e-06	3.88243e-15
chr3	98328300	98328500	-	FALSE	FALSE	TRUE	ENSMUSG00000053398	Phgdh	5.76868	2.68789	3.08079	2.41119	3.75039	10.2425	1.20964e-06	4.56693e-15
chr11	69343100	69343300	-	FALSE	TRUE	TRUE	ENSMUSG00000018474	Chd3	4.72971	0.332098	4.39761	3.43971	5.35551	10.2201	1.2344e-06	5.20665e-15
chr8	57512000	57512200	+	TRUE	FALSE	TRUE	ENSMUSG00000054717	Hmgb2	7.44864	4.11156	3.33708	2.60755	4.06661	10.1831	1.27646e-06	6.26142e-15
chr7	25072600	25072800	-	FALSE	FALSE	FALSE	NA	NA	4.85948	0.860419	3.99906	3.12377	4.87436	10.1709	1.29069e-06	6.60981e-15
chr1	24195300	24195500	+	TRUE	FALSE	TRUE	ENSMUSG00000026147	Col9a1	5.24443	2.13629	3.10814	2.42744	3.78883	10.1649	1.29773e-06	6.78046e-15
chr10	93472700	93472900	+	FALSE	FALSE	TRUE	ENSMUSG00000015889	Lta4h	5.75956	0.860419	4.89914	3.82544	5.97285	10.1576	1.30639e-06	6.98935e-15
chr2	37635400	37635600	-	FALSE	FALSE	TRUE	ENSMUSG00000026915	Strbp	6.94137	1.91706	5.02431	3.92041	6.12822	10.1322	1.33707e-06	7.71664e-15
chr5	142787900	142788100	-	FALSE	FALSE	TRUE	ENSMUSG00000039477	Tnrc18	6.78127	1.7962	4.98507	3.87754	6.09259	10.0202	1.48157e-06	1.97178e-14
chr11	116010300	116010500	-	FALSE	FALSE	TRUE	ENSMUSG00000020766	Galk1	6.134	2.57226	3.56174	2.76762	4.35586	9.98466	1.53085e-06	2.66696e-14
chr8	110813600	110813800	-	FALSE	FALSE	TRUE	ENSMUSG00000033732	Sf3b3	7.78297	3.98471	3.79826	2.95075	4.64576	9.97697	1.54176e-06	2.81767e-14
chr2	37627300	37627500	-	FALSE	FALSE	TRUE	ENSMUSG00000026915	Strbp	5.70146	2.2567	3.44476	2.67598	4.21354	9.97501	1.54455e-06	2.85592e-14
chr12	8284400	8284600	+	FALSE	TRUE	TRUE	ENSMUSG00000037669	Ldah	4.82127	0.860419	3.96085	3.0741	4.8476	9.94361	1.59008e-06	3.47091e-14
chr13	96652600	96652800	-	FALSE	TRUE	TRUE	ENSMUSG00000021670	Hmgcr	6.34816	1.6344	4.71376	3.65658	5.77095	9.92599	1.61627e-06	3.8161e-14
chr19	7423400	7423600	+	FALSE	TRUE	TRUE	ENSMUSG00000053080	2700081O15Rik	6.84763	1.91706	4.93057	3.82213	6.03901	9.90242	1.65204e-06	4.2777e-14
chr6	122882200	122882400	+	FALSE	FALSE	TRUE	ENSMUSG00000030327	Necap1	5.91953	1.38874	4.53079	3.50928	5.5523	9.87385	1.69655e-06	4.83725e-14
chr12	3309100	3309300	-	FALSE	FALSE	TRUE	ENSMUSG00000020671	Rab10	5.35374	1.38874	3.965	3.06999	4.86	9.86221	1.71506e-06	5.06523e-14
chr4	118269100	118269300	-	FALSE	FALSE	TRUE	ENSMUSG00000033295	Ptprf	5.58889	2.42772	3.16117	2.44356	3.87878	9.80654	1.8067e-06	6.1557e-14
chr7	19036700	19036900	+	FALSE	TRUE	TRUE	ENSMUSG00000023118	Sympk	5.71602	1.38874	4.32728	3.3442	5.31036	9.79902	1.81948e-06	6.30294e-14
chr8	110811900	110812100	-	FALSE	FALSE	TRUE	ENSMUSG00000033732	Sf3b3	7.57966	3.90269	3.67697	2.84086	4.51308	9.79001	1.83492e-06	6.47941e-14
chr5	149050300	149050500	-	FALSE	FALSE	TRUE	ENSMUSG00000066551	Hmgb1	8.19398	6.08791	2.10606	1.62627	2.58586	9.77175	1.86666e-06	8.49175e-14
chr18	46587300	46587500	-	FALSE	FALSE	TRUE	ENSMUSG00000033184	Tmed7	4.77981	0.860419	3.91939	3.02602	4.81276	9.7666	1.87573e-06	9.13604e-14
chr4	117271600	117271800	-	FALSE	TRUE	TRUE	ENSMUSG00000028677	Rnf220	7.60062	3.84407	3.75655	2.89969	4.6134	9.75975	1.88784e-06	9.99177e-14
chr17	28061000	28061200	+	FALSE	TRUE	TRUE	ENSMUSG00000024219	Anks1	4.84005	0.860419	3.97963	3.07119	4.88806	9.75226	1.90121e-06	1.09289e-13
chr19	6339800	6340000	+	FALSE	FALSE	TRUE	ENSMUSG00000024947	Men1	4.86108	0.860419	4.00066	3.08717	4.91416	9.74953	1.9061e-06	1.12704e-13
chr17	87134100	87134300	+	FALSE	FALSE	TRUE	ENSMUSG00000037104	Socs5	5.5494	0.860419	4.68899	3.61662	5.76135	9.73408	1.93404e-06	1.32007e-13
chr8	124863200	124863400	+	TRUE	FALSE	TRUE	ENSMUSG00000031985,ENSMUSG00000090118	Gnpat,Gm16163	4.82491	1.91706	2.90785	2.24214	3.57356	9.72392	1.95267e-06	1.44713e-13
chr7	116104100	116104300	+	FALSE	TRUE	TRUE	ENSMUSG00000030663	1110004F10Rik	7.19551	3.16976	4.02576	3.10037	4.95114	9.68461	2.0266e-06	1.93861e-13
chr3	135439600	135439800	+	TRUE	FALSE	TRUE	ENSMUSG00000078578	Ube2d3	7.69177	4.86452	2.82726	2.17656	3.47796	9.67256	2.04986e-06	2.08923e-13
chr7	116104200	116104400	+	FALSE	TRUE	TRUE	ENSMUSG00000030663	1110004F10Rik	7.91737	3.18292	4.73445	3.64224	5.82667	9.64983	2.09455e-06	2.3734e-13
chr15	58822900	58823100	-	FALSE	FALSE	TRUE	ENSMUSG00000062373	Tmem65	4.93546	0.860419	4.07504	3.13472	5.01535	9.64755	2.0991e-06	2.40197e-13
chr10	127278400	127278600	+	FALSE	FALSE	TRUE	ENSMUSG00000025410	Dctn2	4.74359	0.860419	3.88318	2.98706	4.77929	9.64679	2.10062e-06	2.41148e-13
chr1	24195200	24195400	+	TRUE	FALSE	TRUE	ENSMUSG00000026147	Col9a1	5.04593	1.91706	3.12887	2.40323	3.85451	9.59893	2.19852e-06	3.00979e-13
chr11	113727000	113727200	-	FALSE	TRUE	TRUE	ENSMUSG00000041598	Cdc42ep4	6.32183	1.26788	5.05394	3.87969	6.22819	9.58137	2.23568e-06	3.22932e-13
chr7	116103300	116103500	+	FALSE	TRUE	TRUE	ENSMUSG00000030663	1110004F10Rik	6.07578	2.5431	3.53268	2.71112	4.35424	9.57241	2.25491e-06	3.34134e-13
chr18	42575200	42575400	+	FALSE	TRUE	TRUE	ENSMUSG00000024498	Tcerg1	5.91223	2.78059	3.13163	2.39938	3.86389	9.52063	2.36958e-06	3.98859e-13
chr11	70236800	70237000	-	FALSE	TRUE	TRUE	ENSMUSG00000020831,ENSMUSG00000040904	0610010K14Rik,Gm21988	4.90629	1.91706	2.98923	2.28978	3.68868	9.51394	2.38487e-06	4.0723e-13
chr8	122615300	122615500	+	FALSE	TRUE	TRUE	ENSMUSG00000015013	Trappc2l	4.95887	1.91706	3.04181	2.32993	3.75369	9.51221	2.38884e-06	4.09396e-13
chr12	3264700	3264900	-	FALSE	FALSE	TRUE	ENSMUSG00000020671	Rab10	5.8133	1.6344	4.1789	3.19756	5.16025	9.47977	2.46458e-06	5.8841e-13
chr5	149050500	149050700	-	FALSE	FALSE	TRUE	ENSMUSG00000066551	Hmgb1	8.62966	5.49249	3.13718	2.39662	3.87773	9.43061	2.58439e-06	9.5442e-13
chr4	118269200	118269400	-	FALSE	FALSE	TRUE	ENSMUSG00000033295	Ptprf	5.41421	2.42772	2.98649	2.27717	3.6958	9.373	2.73296e-06	1.38343e-12
chr6	6578400	6578600	-	TRUE	FALSE	TRUE	ENSMUSG00000042541	Sem1	7.72377	5.84203	1.88175	1.43165	2.33185	9.30695	2.91479e-06	1.87515e-12
chr8	91026600	91026800	+	FALSE	FALSE	TRUE	ENSMUSG00000056608	Chd9	4.66462	0.860419	3.8042	2.89424	4.71417	9.30673	2.91544e-06	1.87685e-12
chr12	3264500	3264700	-	FALSE	FALSE	TRUE	ENSMUSG00000020671	Rab10	5.77205	1.6344	4.13765	3.14714	5.12817	9.29927	2.93678e-06	1.93234e-12
chr18	53862300	53862500	+	TRUE	FALSE	TRUE	ENSMUSG00000073563	Csnk1g3	4.48914	0.332098	4.15704	3.159	5.15508	9.27241	3.01512e-06	2.13237e-12
chr11	53398300	53398500	+	FALSE	FALSE	TRUE	ENSMUSG00000049470	Aff4	5.58125	1.10607	4.47517	3.40059	5.54976	9.27102	3.01924e-06	2.14273e-12
chr7	116104300	116104500	+	FALSE	TRUE	TRUE	ENSMUSG00000030663	1110004F10Rik	7.36227	3.16863	4.19363	3.18399	5.20328	9.24653	3.09273e-06	2.32503e-12
chr10	127281300	127281500	+	FALSE	TRUE	TRUE	ENSMUSG00000025410	Dctn2	6.78481	1.92313	4.86168	3.69064	6.03272	9.24213	3.10615e-06	2.35781e-12
chr11	23487200	23487400	+	FALSE	FALSE	TRUE	ENSMUSG00000056342	Usp34	5.46335	2.43695	3.02641	2.2964	3.75641	9.22911	3.14622e-06	2.45476e-12
chrX	20937300	20937500	-	FALSE	FALSE	TRUE	ENSMUSG00000009406	Elk1	5.3735	2.43695	2.93655	2.22714	3.64597	9.21497	3.19035e-06	2.62201e-12
chr7	127538900	127539100	+	FALSE	FALSE	TRUE	ENSMUSG00000053877	Srcap	5.88914	1.6344	4.25474	3.22395	5.28553	9.18883	3.27374e-06	3.70709e-12
chr8	57512700	57512900	+	FALSE	FALSE	TRUE	ENSMUSG00000054717	Hmgb2	6.83278	1.89726	4.93552	3.73892	6.13211	9.18212	3.29553e-06	3.98564e-12
chr17	46590700	46590900	-	FALSE	FALSE	TRUE	ENSMUSG00000023972	Ptk7	5.55458	2.43695	3.11763	2.35996	3.8753	9.16015	3.36801e-06	4.89801e-12
chr8	4207100	4207300	+	FALSE	TRUE	TRUE	ENSMUSG00000011832	Evi5l	5.23946	1.91706	3.3224	2.51401	4.1308	9.14926	3.40454e-06	5.34971e-12
chr16	18405000	18405200	+	FALSE	FALSE	TRUE	ENSMUSG00000000325	Arvcf	6.44652	2.75098	3.69555	2.79589	4.5952	9.14449	3.42069e-06	5.54777e-12
chr13	56740000	56740200	+	FALSE	TRUE	TRUE	ENSMUSG00000021540	Smad5	5.49883	0.860419	4.63841	3.50834	5.76849	9.13734	3.44507e-06	5.84483e-12
chr4	143132100	143132300	-	FALSE	FALSE	TRUE	ENSMUSG00000057637	Prdm2	5.64633	0.860419	4.78591	3.61685	5.95497	9.11351	3.52762e-06	6.83392e-12
chr13	96654800	96655000	-	FALSE	FALSE	TRUE	ENSMUSG00000021670	Hmgcr	6.58832	1.38874	5.19958	3.92518	6.47399	9.08279	3.63724e-06	8.10905e-12
chr3	152210400	152210600	+	TRUE	FALSE	TRUE	ENSMUSG00000028034	Fubp1	6.07692	1.6344	4.44252	3.34954	5.5355	9.04847	3.76412e-06	9.53375e-12
chr4	124732200	124732400	+	FALSE	TRUE	TRUE	ENSMUSG00000028902	Sf3a3	5.92151	1.6344	4.28711	3.23219	5.34203	9.04692	3.76996e-06	9.59804e-12
chr13	58127900	58128100	-	FALSE	FALSE	TRUE	ENSMUSG00000007836	Hnrnpa0	7.07379	8.34359	-1.2698	-1.58326	-0.956347	-9.01818	3.8801e-06	1.44792e-08
chr7	144482300	144482500	-	FALSE	TRUE	TRUE	ENSMUSG00000037519	Ppfia1	4.7043	0.860419	3.84388	2.89314	4.79461	9.0005	3.94959e-06	1.15249e-11
chr7	16822400	16822600	+	FALSE	FALSE	TRUE	ENSMUSG00000030374	Strn4	5.9815	1.6344	4.34711	3.27182	5.42239	8.99982	3.95228e-06	1.15531e-11
chr5	4804200	4804400	-	FALSE	TRUE	TRUE	ENSMUSG00000028926	Cdk14	4.67342	0.860419	3.813	2.8677	4.7583	8.97954	4.03375e-06	1.23952e-11
chr6	122882700	122882900	+	FALSE	FALSE	TRUE	ENSMUSG00000030327	Necap1	6.6313	1.88005	4.75125	3.57224	5.93025	8.97118	4.06783e-06	1.27419e-11
chr19	6339500	6339700	+	FALSE	FALSE	TRUE	ENSMUSG00000024947	Men1	5.74645	1.10607	4.64037	3.48744	5.7933	8.95999	4.11401e-06	1.32068e-11
chr10	119212400	119212600	-	FALSE	FALSE	TRUE	ENSMUSG00000020114	Cand1	5.50809	1.10607	4.40202	3.3068	5.49724	8.94762	4.16566e-06	1.372e-11
chr19	6339700	6339900	+	FALSE	FALSE	TRUE	ENSMUSG00000024947	Men1	5.8061	1.6344	4.17171	3.13373	5.20969	8.9471	4.16785e-06	1.37417e-11
chr7	16822500	16822700	+	FALSE	FALSE	TRUE	ENSMUSG00000030374	Strn4	5.95183	1.6344	4.31743	3.24301	5.39186	8.94557	4.1743e-06	1.38052e-11
chr6	122882800	122883000	+	FALSE	FALSE	TRUE	ENSMUSG00000030327	Necap1	6.70539	1.88005	4.82534	3.62339	6.02729	8.93713	4.21005e-06	1.41557e-11
chr8	94018300	94018500	-	FALSE	TRUE	TRUE	ENSMUSG00000031754	Nudt21	4.63996	0.860419	3.77954	2.83629	4.72279	8.92009	4.28321e-06	1.68633e-11
chr19	6059400	6059600	+	FALSE	TRUE	TRUE	ENSMUSG00000038274	Fau	7.69128	5.73542	1.95586	1.46696	2.44476	8.90584	4.34547e-06	1.99602e-11
chr11	23488100	23488300	+	FALSE	FALSE	TRUE	ENSMUSG00000056342	Usp34	5.45254	2.78059	2.67194	2.0031	3.34079	8.89324	4.40134e-06	2.26983e-11
chr3	116115700	116115900	-	FALSE	FALSE	TRUE	ENSMUSG00000027962	Vcam1	4.43895	0.332098	4.10686	3.07759	5.13612	8.88257	4.44928e-06	2.50183e-11
chr10	117055100	117055300	-	FALSE	FALSE	TRUE	ENSMUSG00000034024	Cct2	7.12458	4.24194	2.88263	2.15997	3.60529	8.87995	4.46114e-06	2.55878e-11
chr4	42982800	42983000	-	FALSE	FALSE	TRUE	ENSMUSG00000028452	Vcp	7.08075	4.6019	2.47885	1.85709	3.10061	8.87536	4.48199e-06	2.65853e-11
chr4	46172000	46172200	+	FALSE	TRUE	TRUE	ENSMUSG00000028330	Ncbp1	4.84782	1.91706	2.93076	2.19458	3.66693	8.86251	4.54093e-06	2.93779e-11
chr16	18404400	18404600	+	FALSE	FALSE	TRUE	ENSMUSG00000000325	Arvcf	5.27159	2.43695	2.83464	2.12174	3.54755	8.85162	4.5915e-06	3.17428e-11
chr15	58822800	58823000	-	FALSE	FALSE	TRUE	ENSMUSG00000062373	Tmem65	4.69684	0.860419	3.83642	2.86965	4.8032	8.83403	4.67457e-06	3.55664e-11
chr4	118374100	118374300	-	FALSE	FALSE	TRUE	ENSMUSG00000033253	Szt2	4.62975	0.860419	3.76933	2.81386	4.7248	8.78218	4.92905e-06	4.68358e-11
chr16	5050700	5050900	+	TRUE	FALSE	TRUE	ENSMUSG00000039473	Ubn1	4.62934	0.860419	3.76892	2.81343	4.72441	8.78109	4.93454e-06	4.70721e-11
chr5	149050700	149050900	-	TRUE	FALSE	TRUE	ENSMUSG00000066551	Hmgb1	7.29985	4.09442	3.20542	2.38923	4.02161	8.74281	5.13231e-06	5.53917e-11
chr15	103194200	103194400	-	FALSE	TRUE	TRUE	ENSMUSG00000009575	Cbx5	6.12065	2.82222	3.29844	2.45764	4.13923	8.73324	5.18309e-06	5.74715e-11
chr16	23225100	23225300	+	TRUE	FALSE	TRUE	ENSMUSG00000022885	St6gal1	4.81557	0.860419	3.95515	2.94671	4.96359	8.73112	5.19437e-06	5.79307e-11
chr8	122417000	122417200	+	FALSE	TRUE	TRUE	ENSMUSG00000017478	Zc3h18	4.5651	0.860419	3.70468	2.75993	4.64944	8.72947	5.20324e-06	5.82908e-11
chr8	122571400	122571600	+	FALSE	FALSE	TRUE	ENSMUSG00000006585	Cdt1	4.59743	0.860419	3.73701	2.78356	4.69046	8.72538	5.22516e-06	5.91781e-11
chr4	139280300	139280500	+	FALSE	FALSE	TRUE	ENSMUSG00000028745	Capzb	7.20717	3.77598	3.4312	2.55541	4.30698	8.72176	5.24471e-06	5.9966e-11
chr18	42574900	42575100	+	FALSE	TRUE	TRUE	ENSMUSG00000024498	Tcerg1	6.63651	1.75358	4.88293	3.62821	6.13765	8.66344	5.57034e-06	7.26393e-11
chr11	53398200	53398400	+	FALSE	FALSE	TRUE	ENSMUSG00000049470	Aff4	6.0025	1.26788	4.73462	3.51761	5.95163	8.6606	5.58676e-06	7.32567e-11
chr16	85802600	85802800	-	TRUE	FALSE	TRUE	ENSMUSG00000022893	Adamts1	4.94589	2.18059	2.7653	2.054	3.4766	8.65463	5.62144e-06	7.45545e-11
chr16	5050600	5050800	+	TRUE	FALSE	TRUE	ENSMUSG00000039473	Ubn1	5.44894	1.10607	4.34287	3.22262	5.46312	8.63016	5.766e-06	9.3529e-11
chr17	33962500	33962700	+	FALSE	FALSE	TRUE	ENSMUSG00000024319	Vps52	5.46562	2.42772	3.0379	2.25033	3.82547	8.58699	6.03101e-06	1.39802e-10
chr17	46591500	46591700	-	FALSE	FALSE	TRUE	ENSMUSG00000023972	Ptk7	6.88585	4.1446	2.74125	2.02876	3.45374	8.56501	6.17101e-06	1.63363e-10
chr16	23225000	23225200	+	TRUE	FALSE	TRUE	ENSMUSG00000022885	St6gal1	4.74549	0.860419	3.88507	2.87437	4.89577	8.55725	6.22123e-06	1.71672e-10
chr11	120289400	120289600	+	FALSE	FALSE	TRUE	ENSMUSG00000039741	Bahcc1	4.58039	0.860419	3.71997	2.74869	4.69126	8.52608	6.42768e-06	2.05086e-10
chr4	72118400	72118600	-	FALSE	FALSE	TRUE	ENSMUSG00000008305	Tle1	5.03267	1.38874	3.64393	2.69108	4.59678	8.5134	6.51374e-06	2.18671e-10
chr16	18405100	18405300	+	FALSE	TRUE	TRUE	ENSMUSG00000000325	Arvcf	6.5212	2.81675	3.70445	2.73525	4.67365	8.50876	6.54557e-06	2.23647e-10
chr13	12276400	12276600	-	FALSE	FALSE	TRUE	ENSMUSG00000052374	Actn2	5.32546	0.860419	4.46504	3.29514	5.63495	8.49634	6.63156e-06	2.36957e-10
chr5	140758900	140759100	-	FALSE	TRUE	TRUE	ENSMUSG00000000149	Gna12	5.43708	0.860419	4.57666	3.37659	5.77672	8.48987	6.67689e-06	2.43898e-10
chr11	113727200	113727400	-	FALSE	TRUE	TRUE	ENSMUSG00000041598	Cdc42ep4	7.71889	3.52644	4.19245	3.09185	5.29305	8.48	6.74657e-06	2.5447e-10
chr4	117271900	117272100	-	FALSE	TRUE	TRUE	ENSMUSG00000028677	Rnf220	7.73563	3.66821	4.06742	2.99947	5.13537	8.47865	6.75622e-06	2.55923e-10
chr10	80145600	80145800	+	FALSE	TRUE	TRUE	ENSMUSG00000003072	Atp5d	7.56524	8.65631	-1.09108	-1.37781	-0.804341	-8.4709	6.81161e-06	1.99806e-07
chr6	6578500	6578700	-	TRUE	FALSE	TRUE	ENSMUSG00000042541	Sem1	7.34954	5.35716	1.99238	1.46809	2.51666	8.45975	6.89212e-06	2.76173e-10
chr13	58128000	58128200	-	FALSE	FALSE	TRUE	ENSMUSG00000007836	Hnrnpa0	7.23012	8.39713	-1.16702	-1.47485	-0.859184	-8.43955	7.04077e-06	2.57696e-07
chr5	115560900	115561100	+	FALSE	FALSE	TRUE	ENSMUSG00000067274	Rplp0	8.6667	7.48717	1.17953	0.866652	1.49241	8.39251	7.40051e-06	3.48248e-10
chr11	70236900	70237100	-	FALSE	TRUE	TRUE	ENSMUSG00000020831,ENSMUSG00000040904	0610010K14Rik,Gm21988	4.70522	1.91706	2.78816	2.04733	3.52899	8.37829	7.51313e-06	3.63486e-10
chr3	135439700	135439900	+	TRUE	FALSE	TRUE	ENSMUSG00000078578	Ube2d3	7.02376	4.14716	2.87659	2.11134	3.64185	8.36818	7.59432e-06	3.74318e-10
chr12	3264600	3264800	-	FALSE	FALSE	TRUE	ENSMUSG00000020671	Rab10	5.91066	1.7962	4.11446	3.01968	5.20924	8.36648	7.60813e-06	3.76149e-10
chr4	139280100	139280300	+	FALSE	FALSE	TRUE	ENSMUSG00000028745	Capzb	6.95902	3.68611	3.27291	2.39799	4.14783	8.32767	7.92953e-06	5.47818e-10
chr10	23103800	23104000	-	FALSE	TRUE	TRUE	ENSMUSG00000010461	Eya4	5.22331	0.860419	4.36289	3.19432	5.53145	8.31148	8.06788e-06	6.28657e-10
chr13	56739900	56740100	+	FALSE	TRUE	TRUE	ENSMUSG00000021540	Smad5	4.47098	0.860419	3.61056	2.64195	4.57916	8.29822	8.18317e-06	6.94886e-10
chrX	74036300	74036500	-	FALSE	FALSE	TRUE	ENSMUSG00000031393	Mecp2	4.50949	0.332098	4.17739	3.05439	5.3004	8.28095	8.33607e-06	7.81164e-10
chr7	127539000	127539200	+	FALSE	FALSE	TRUE	ENSMUSG00000053877	Srcap	5.69046	1.6344	4.05606	2.96534	5.14679	8.27842	8.35876e-06	7.93825e-10
chr12	3257000	3257200	-	FALSE	FALSE	TRUE	ENSMUSG00000020671	Rab10	5.51074	1.6344	3.87634	2.82916	4.92352	8.24058	8.70571e-06	9.82846e-10
chr4	139280000	139280200	+	FALSE	FALSE	TRUE	ENSMUSG00000028745	Capzb	7.27676	4.1841	3.09266	2.25363	3.93169	8.2056	9.04035e-06	1.15757e-09
chr6	85943600	85943800	-	FALSE	TRUE	TRUE	ENSMUSG00000030002	Dusp11	5.17329	0.860419	4.31287	3.14273	5.48302	8.20511	9.04518e-06	1.16003e-09
chr6	122882900	122883100	+	FALSE	FALSE	TRUE	ENSMUSG00000030327	Necap1	5.94063	1.6344	4.30623	3.13778	5.47468	8.20435	9.05259e-06	1.16382e-09
chr11	58932900	58933100	-	FALSE	TRUE	TRUE	ENSMUSG00000020496	Rnf187	6.07905	2.82222	3.25683	2.37293	4.14073	8.20253	9.07035e-06	1.17288e-09
chr3	135439500	135439700	+	TRUE	FALSE	TRUE	ENSMUSG00000078578	Ube2d3	7.19792	4.31513	2.88279	2.10016	3.66542	8.19998	9.09537e-06	1.18562e-09
chr10	80145500	80145700	+	FALSE	TRUE	TRUE	ENSMUSG00000003072	Atp5d	6.83352	8.06708	-1.23355	-1.56876	-0.898339	-8.19209	9.17337e-06	7.14668e-07
chr8	95460000	95460200	-	FALSE	FALSE	TRUE	ENSMUSG00000046707	Csnk2a2	5.13131	0.860419	4.27089	3.11008	5.4317	8.19058	9.18834e-06	1.23261e-09
chr10	81178100	81178300	+	FALSE	FALSE	TRUE	ENSMUSG00000034994	Eef2	7.75309	5.71643	2.03667	1.48269	2.59064	8.18443	9.24971e-06	1.26334e-09
chr17	78972500	78972700	-	FALSE	FALSE	TRUE	ENSMUSG00000024070	Prkd3	5.67943	2.82222	2.85722	2.07982	3.63462	8.18192	9.27482e-06	1.27585e-09
chr4	124732100	124732300	+	FALSE	TRUE	TRUE	ENSMUSG00000028902	Sf3a3	5.7202	1.6344	4.0858	2.9695	5.20211	8.14804	9.62192e-06	1.44512e-09
chr11	54869800	54870000	+	FALSE	FALSE	TRUE	ENSMUSG00000020267	Hint1	7.409	5.29426	2.11474	1.53696	2.69252	8.14801	9.62213e-06	1.44522e-09
chr5	134621900	134622100	-	FALSE	FALSE	TRUE	ENSMUSG00000040731	Eif4h	7.6038	5.17832	2.42548	1.76013	3.09084	8.11525	9.97118e-06	1.60888e-09
chr17	87134300	87134500	+	FALSE	FALSE	TRUE	ENSMUSG00000037104	Socs5	5.69422	1.6344	4.05982	2.94401	5.17564	8.09976	1.0141e-05	1.68628e-09
chr11	54870400	54870600	+	FALSE	TRUE	TRUE	ENSMUSG00000020267	Hint1	7.18565	3.19171	3.99394	2.89144	5.09644	8.06453	1.0539e-05	2.0491e-09
chr7	81829000	81829200	-	FALSE	FALSE	TRUE	ENSMUSG00000025103	Btbd1	5.58701	2.43695	3.15006	2.28027	4.01986	8.06234	1.05643e-05	2.09745e-09
chr7	19036000	19036200	+	FALSE	TRUE	TRUE	ENSMUSG00000023118	Sympk	5.18833	0.860419	4.32791	3.12962	5.5262	8.04031	1.08224e-05	2.5831e-09
chr17	33962400	33962600	+	FALSE	FALSE	TRUE	ENSMUSG00000024319	Vps52	6.17204	2.63041	3.54163	2.55819	4.52507	8.01698	1.11033e-05	3.09746e-09
chr15	103194300	103194500	-	FALSE	TRUE	TRUE	ENSMUSG00000009575	Cbx5	5.84356	2.51681	3.32675	2.40232	4.25119	8.01127	1.11732e-05	3.22344e-09
chr2	154820900	154821100	+	TRUE	FALSE	TRUE	ENSMUSG00000027593	Raly	5.11738	2.18639	2.93098	2.11619	3.74578	8.00793	1.12143e-05	3.29702e-09
chr2	154821000	154821200	+	TRUE	FALSE	TRUE	ENSMUSG00000027593	Raly	5.11738	2.18639	2.93098	2.11619	3.74578	8.00793	1.12143e-05	3.29702e-09
chr3	135438700	135438900	+	TRUE	FALSE	TRUE	ENSMUSG00000078578	Ube2d3	7.37778	4.17911	3.19867	2.30683	4.09051	7.98435	1.15095e-05	3.8169e-09
chr10	81178000	81178200	+	FALSE	FALSE	TRUE	ENSMUSG00000034994	Eef2	8.10933	6.23331	1.87602	1.35286	2.39918	7.98288	1.15281e-05	3.84923e-09
chr19	7423200	7423400	+	FALSE	TRUE	TRUE	ENSMUSG00000053080	2700081O15Rik	6.02323	1.10607	4.91716	3.54418	6.29014	7.97272	1.16581e-05	4.07327e-09
chr4	116602000	116602200	-	FALSE	FALSE	TRUE	ENSMUSG00000028693	Nasp	7.542	5.50702	2.03497	1.4664	2.60355	7.96763	1.17238e-05	4.18549e-09
chr17	46590800	46591000	-	FALSE	FALSE	TRUE	ENSMUSG00000023972	Ptk7	5.23178	2.2567	2.97509	2.1431	3.80707	7.9605	1.18165e-05	4.34264e-09
chr3	135438800	135439000	+	TRUE	FALSE	TRUE	ENSMUSG00000078578	Ube2d3	7.31916	3.93799	3.38117	2.43149	4.33085	7.92588	1.22782e-05	5.10599e-09
chr10	127278300	127278500	+	FALSE	FALSE	TRUE	ENSMUSG00000025410	Dctn2	5.00226	1.38874	3.61352	2.59847	4.62857	7.92501	1.229e-05	5.12513e-09
chr11	116010500	116010700	-	FALSE	FALSE	TRUE	ENSMUSG00000020766	Galk1	6.18899	2.86913	3.31986	2.38716	4.25255	7.92386	1.23057e-05	5.15045e-09
chr5	129022800	129023000	+	FALSE	TRUE	TRUE	ENSMUSG00000029430	Ran	6.7882	4.33934	2.44886	1.76016	3.13756	7.91578	1.24165e-05	5.32859e-09
chr3	152213900	152214100	+	FALSE	TRUE	TRUE	ENSMUSG00000028034	Fubp1	5.88071	1.7962	4.0845	2.93487	5.23413	7.90931	1.2506e-05	5.47127e-09
chr1	143094300	143094500	-	FALSE	FALSE	TRUE	ENSMUSG00000101795	Gm5835	5.73173	1.6344	4.09733	2.9429	5.25177	7.90112	1.26203e-05	5.6518e-09
chr9	36789600	36789800	-	FALSE	FALSE	TRUE	ENSMUSG00000062762	Ei24	5.69351	2.5431	3.1504	2.2626	4.03821	7.89964	1.26412e-05	5.68452e-09
chr10	117055000	117055200	-	FALSE	FALSE	TRUE	ENSMUSG00000034024	Cct2	6.92815	3.81608	3.11207	2.23445	3.98968	7.89408	1.27195e-05	5.80697e-09
chr17	46590600	46590800	-	FALSE	FALSE	TRUE	ENSMUSG00000023972	Ptk7	4.94	1.38874	3.55126	2.54969	4.55283	7.89329	1.27308e-05	5.82455e-09
chr3	152214000	152214200	+	FALSE	TRUE	TRUE	ENSMUSG00000028034	Fubp1	5.1491	1.38874	3.76036	2.69932	4.82139	7.88962	1.27828e-05	5.90534e-09
chr8	46634200	46634400	+	FALSE	FALSE	TRUE	ENSMUSG00000031628	Casp3	5.24291	1.10607	4.13684	2.9682	5.30548	7.88033	1.29157e-05	6.11031e-09
chr17	46686000	46686200	-	FALSE	FALSE	TRUE	ENSMUSG00000059409	Ppp2r5d	4.93648	1.38874	3.54774	2.54343	4.55206	7.86389	1.31544e-05	6.47255e-09
chr17	78974700	78974900	-	FALSE	FALSE	TRUE	ENSMUSG00000024070	Prkd3	5.06307	1.38874	3.67433	2.63396	4.7147	7.86225	1.31786e-05	6.5089e-09
chr10	39369900	39370100	+	TRUE	FALSE	TRUE	ENSMUSG00000019843	Fyn	5.6986	1.6344	4.0642	2.9128	5.21561	7.85786	1.32432e-05	6.6055e-09
chr12	3256900	3257100	-	FALSE	FALSE	TRUE	ENSMUSG00000020671	Rab10	5.85702	2.51681	3.34021	2.39326	4.28716	7.85242	1.3324e-05	6.72558e-09
chr11	86511500	86511700	-	FALSE	FALSE	TRUE	ENSMUSG00000020516	Rps6kb1	4.18263	0.332098	3.85053	2.75811	4.94296	7.84668	1.34097e-05	6.85214e-09
chr17	33962600	33962800	+	FALSE	FALSE	TRUE	ENSMUSG00000024319	Vps52	5.08042	2.42772	2.6527	1.90002	3.40538	7.84578	1.34232e-05	6.87204e-09
chr17	33962700	33962900	+	FALSE	FALSE	TRUE	ENSMUSG00000024319	Vps52	5.08042	2.42772	2.6527	1.90002	3.40538	7.84578	1.34232e-05	6.87204e-09
chr3	152213800	152214000	+	FALSE	FALSE	TRUE	ENSMUSG00000028034	Fubp1	5.44197	1.6344	3.80757	2.72702	4.88813	7.84436	1.34444e-05	6.90313e-09
chr17	46685900	46686100	-	FALSE	FALSE	TRUE	ENSMUSG00000059409	Ppp2r5d	4.90938	1.38874	3.52064	2.51942	4.52186	7.828	1.36927e-05	7.26386e-09
chr13	108081200	108081400	-	FALSE	FALSE	TRUE	ENSMUSG00000068184	Ndufaf2	1.98368	4.55201	-2.56832	-3.30069	-1.83596	-7.80691	1.40201e-05	4.50054e-06
chr13	108081300	108081500	-	FALSE	FALSE	TRUE	ENSMUSG00000068184	Ndufaf2	1.98368	4.55201	-2.56832	-3.30069	-1.83596	-7.80691	1.40201e-05	4.50054e-06
chr9	120573600	120573800	+	FALSE	TRUE	TRUE	ENSMUSG00000025794	Rpl14	7.9601	6.04768	1.91242	1.3661	2.45875	7.79273	1.42449e-05	8.04147e-09
chr8	122571300	122571500	+	FALSE	FALSE	TRUE	ENSMUSG00000006585	Cdt1	5.23148	1.10607	4.1254	2.94591	5.3049	7.78623	1.43493e-05	8.46043e-09
chr9	40784300	40784500	+	FALSE	TRUE	TRUE	ENSMUSG00000032024	Clmp	4.96771	1.38874	3.57897	2.55562	4.60232	7.78557	1.436e-05	8.5215e-09
chr8	122571800	122572000	+	FALSE	FALSE	TRUE	ENSMUSG00000006585	Cdt1	5.1553	1.38874	3.76656	2.68763	4.8455	7.77156	1.4588e-05	9.81154e-09
chr3	116115800	116116000	-	FALSE	FALSE	TRUE	ENSMUSG00000027962	Vcam1	5.58622	1.38874	4.19748	2.99456	5.40039	7.76804	1.46459e-05	1.01355e-08
chr8	110813500	110813700	-	FALSE	FALSE	TRUE	ENSMUSG00000033732	Sf3b3	7.43061	3.01253	4.41808	3.15181	5.68434	7.76723	1.46592e-05	1.02096e-08
chr5	52848000	52848200	+	FALSE	TRUE	TRUE	ENSMUSG00000029176	Anapc4	4.86057	2.19705	2.66352	1.89922	3.42782	7.75801	1.48123e-05	1.10594e-08
chr4	116602100	116602300	-	FALSE	FALSE	TRUE	ENSMUSG00000028693	Nasp	7.65842	5.76381	1.8946	1.35082	2.43838	7.75621	1.48423e-05	1.12245e-08
chr5	144001300	144001500	-	FALSE	FALSE	TRUE	ENSMUSG00000029617	Ccz1	5.00556	2.18639	2.81917	2.00982	3.62851	7.75433	1.48738e-05	1.13979e-08
chr2	69897700	69897900	+	FALSE	FALSE	TRUE	ENSMUSG00000044308	Ubr3	4.42122	0.860419	3.56081	2.53592	4.58569	7.73445	1.52111e-05	1.32282e-08
chr4	22486800	22487000	-	FALSE	FALSE	TRUE	ENSMUSG00000095139	Pou3f2	5.27723	2.68789	2.58935	1.8438	3.33489	7.7317	1.52584e-05	1.34816e-08
chr16	91641500	91641700	-	FALSE	FALSE	TRUE	ENSMUSG00000022962	Gart	4.69384	2.18059	2.51325	1.78941	3.23709	7.72948	1.52968e-05	1.36861e-08
chr16	91641600	91641800	-	FALSE	FALSE	TRUE	ENSMUSG00000022962	Gart	4.69384	2.18059	2.51325	1.78941	3.23709	7.72948	1.52968e-05	1.36861e-08
chr18	80194900	80195100	-	FALSE	FALSE	TRUE	ENSMUSG00000024570	Rbfa	5.12286	0.860419	4.26244	3.03419	5.49069	7.72553	1.53652e-05	1.40501e-08
chr18	80195000	80195200	-	FALSE	FALSE	TRUE	ENSMUSG00000024570	Rbfa	5.12286	0.860419	4.26244	3.03419	5.49069	7.72553	1.53652e-05	1.40501e-08
chr11	54869900	54870100	+	FALSE	TRUE	TRUE	ENSMUSG00000020267	Hint1	7.35288	4.59103	2.76186	1.96595	3.55776	7.72497	1.53749e-05	1.41013e-08
chr2	84670100	84670300	-	FALSE	FALSE	TRUE	ENSMUSG00000076437	Selenoh	7.50076	4.47347	3.02729	2.1546	3.89998	7.72238	1.542e-05	1.43399e-08
chr16	32682700	32682900	+	FALSE	TRUE	TRUE	ENSMUSG00000022791	Tnk2	6.87974	3.01314	3.8666	2.7487	4.98451	7.69983	1.58186e-05	1.64164e-08
chr7	45719800	45720000	+	FALSE	FALSE	TRUE	ENSMUSG00000059070	Rpl18	7.7417	6.15822	1.58348	1.12495	2.042	7.68788	1.60343e-05	1.75167e-08
chr5	129744600	129744800	+	FALSE	TRUE	TRUE	ENSMUSG00000029432	Nipsnap2	4.82127	1.38874	3.43253	2.43832	4.42674	7.68589	1.60706e-05	1.77004e-08
chr5	129744700	129744900	+	FALSE	TRUE	TRUE	ENSMUSG00000029432	Nipsnap2	4.82127	1.38874	3.43253	2.43832	4.42674	7.68589	1.60706e-05	1.77004e-08
chr17	33962300	33962500	+	FALSE	FALSE	TRUE	ENSMUSG00000024319	Vps52	5.86351	1.88005	3.98346	2.82742	5.13949	7.67091	1.63463e-05	1.90799e-08
chr11	53399400	53399600	+	FALSE	FALSE	TRUE	ENSMUSG00000049470	Aff4	4.54718	0.860419	3.68676	2.61652	4.75701	7.66865	1.63882e-05	1.92875e-08
chr7	19037800	19038000	+	FALSE	TRUE	TRUE	ENSMUSG00000023118	Sympk	4.58658	2.13629	2.45029	1.73828	3.1623	7.66106	1.65304e-05	1.99872e-08
chr11	53398100	53398300	+	FALSE	FALSE	TRUE	ENSMUSG00000049470	Aff4	5.23271	1.10607	4.12663	2.9274	5.32587	7.66034	1.65438e-05	2.00528e-08
chr17	78974600	78974800	-	FALSE	FALSE	TRUE	ENSMUSG00000024070	Prkd3	5.00268	1.38874	3.61394	2.5637	4.66419	7.66032	1.65442e-05	2.0055e-08
chrX	74246200	74246400	-	FALSE	FALSE	TRUE	ENSMUSG00000031328	Flna	5.77135	2.78059	2.99075	2.12035	3.86115	7.64921	1.67546e-05	2.10775e-08
chr8	124870700	124870900	+	FALSE	FALSE	TRUE	ENSMUSG00000031985	Gnpat	5.02451	2.2567	2.76781	1.9619	3.57372	7.64551	1.68253e-05	2.14184e-08
chr11	69343500	69343700	-	FALSE	TRUE	TRUE	ENSMUSG00000018474	Chd3	7.55876	3.80603	3.75273	2.65929	4.84617	7.6403	1.69255e-05	2.18983e-08
chr17	35834900	35835100	-	FALSE	TRUE	TRUE	ENSMUSG00000001525	Tubb5	7.83178	8.74241	-0.910631	-1.17694	-0.644325	-7.61234	1.74743e-05	8.76567e-06
chr8	122416900	122417100	+	FALSE	TRUE	TRUE	ENSMUSG00000017478	Zc3h18	5.0985	1.10607	3.99243	2.82472	5.16014	7.61129	1.74951e-05	2.45697e-08
chr11	69351000	69351200	-	FALSE	FALSE	TRUE	ENSMUSG00000018474	Chd3	4.58105	2.13629	2.44475	1.72916	3.16035	7.60542	1.76129e-05	2.51102e-08
chr7	44251600	44251800	+	FALSE	TRUE	TRUE	ENSMUSG00000045411	2410002F23Rik	7.08871	3.25575	3.83296	2.71101	4.95491	7.60535	1.76144e-05	2.5117e-08
chr3	98328100	98328300	-	FALSE	FALSE	TRUE	ENSMUSG00000053398	Phgdh	6.78771	4.1268	2.66091	1.88194	3.43988	7.60442	1.76332e-05	2.52029e-08
chr9	43239700	43239900	-	TRUE	FALSE	TRUE	ENSMUSG00000032014	Oaf	4.79	1.38874	3.40126	2.4055	4.39702	7.60402	1.76412e-05	2.52394e-08
chr5	101844100	101844300	-	FALSE	FALSE	TRUE	ENSMUSG00000043940	Wdfy3	5.00746	0.860419	4.14704	2.93215	5.36193	7.59904	1.7742e-05	2.56981e-08
chr12	17270400	17270600	+	FALSE	FALSE	TRUE	ENSMUSG00000020571	Pdia6	5.80616	1.88005	3.92611	2.77521	5.07702	7.59417	1.78411e-05	2.61467e-08
chr4	63331300	63331500	+	FALSE	TRUE	TRUE	ENSMUSG00000045672	Col27a1	5.00878	0.860419	4.14836	2.93192	5.36479	7.5918	1.78896e-05	2.63649e-08
chr7	19035900	19036100	+	FALSE	FALSE	TRUE	ENSMUSG00000023118	Sympk	5.35322	1.6344	3.71883	2.62807	4.80958	7.5899	1.79286e-05	2.65399e-08
chr16	32682600	32682800	+	FALSE	TRUE	TRUE	ENSMUSG00000022791	Tnk2	6.40164	1.88005	4.52159	3.19433	5.84886	7.58386	1.80529e-05	2.70956e-08
chr2	162932900	162933100	+	FALSE	TRUE	TRUE	ENSMUSG00000016921	Srsf6	5.56066	7.37148	-1.81082	-2.34352	-1.27811	-7.56742	1.83964e-05	1.17874e-05
chr11	69350900	69351100	-	FALSE	FALSE	TRUE	ENSMUSG00000018474	Chd3	4.96771	2.2567	2.71102	1.91198	3.51006	7.55303	1.8703e-05	2.99349e-08
chr5	134621800	134622000	-	FALSE	FALSE	TRUE	ENSMUSG00000040731	Eif4h	6.91389	4.49429	2.41959	1.70551	3.13368	7.54314	1.89167e-05	3.08453e-08
chr2	156312400	156312600	-	TRUE	FALSE	TRUE	ENSMUSG00000046229	Scand1	5.12556	2.78059	2.34497	1.65254	3.0374	7.53905	1.90059e-05	3.12216e-08
chr4	46172100	46172300	+	FALSE	TRUE	TRUE	ENSMUSG00000028330	Ncbp1	5.57395	1.38874	4.18521	2.94736	5.42306	7.52673	1.92774e-05	3.23564e-08
chr5	134622000	134622200	-	FALSE	FALSE	TRUE	ENSMUSG00000040731	Eif4h	7.31325	4.86168	2.45158	1.72621	3.17694	7.52391	1.93402e-05	3.26163e-08
chr5	115561000	115561200	+	FALSE	FALSE	TRUE	ENSMUSG00000067274	Rplp0	8.66924	7.67396	0.995285	0.700418	1.29015	7.51413	1.95595e-05	3.35167e-08
chr8	95460100	95460300	-	FALSE	FALSE	TRUE	ENSMUSG00000046707	Csnk2a2	4.93151	0.860419	4.07109	2.85987	5.28232	7.48247	2.0288e-05	4.25087e-08
chr17	33962000	33962200	+	FALSE	FALSE	TRUE	ENSMUSG00000024319	Vps52	5.57981	1.38874	4.19107	2.9409	5.44123	7.46301	2.07503e-05	4.9586e-08
chr7	19036500	19036700	+	FALSE	TRUE	TRUE	ENSMUSG00000023118	Sympk	4.95777	1.38874	3.56903	2.50051	4.63756	7.43572	2.14181e-05	5.9514e-08
chr8	124863100	124863300	+	TRUE	FALSE	TRUE	ENSMUSG00000031985,ENSMUSG00000090118	Gnpat,Gm16163	5.00546	2.2567	2.74877	1.92341	3.57412	7.41399	2.19665e-05	6.74194e-08
chr2	69897600	69897800	+	FALSE	FALSE	TRUE	ENSMUSG00000044308	Ubr3	4.39087	0.860419	3.53045	2.46825	4.59265	7.39913	2.23501e-05	7.2822e-08
chr7	80725900	80726100	-	FALSE	FALSE	TRUE	ENSMUSG00000030536	Iqgap1	5.31301	1.6344	3.67862	2.56864	4.7886	7.37779	2.29141e-05	8.05873e-08
chr17	35244000	35244200	+	TRUE	FALSE	TRUE	ENSMUSG00000019432,ENSMUSG00000098499	Ddx39b,Mir6975	5.10243	2.22454	2.87788	2.00944	3.74633	7.37716	2.29308e-05	8.08139e-08
chr9	120573500	120573700	+	FALSE	TRUE	TRUE	ENSMUSG00000025794	Rpl14	7.5891	5.46768	2.12142	1.48121	2.76163	7.37669	2.29435e-05	8.09868e-08
chr15	79528100	79528300	-	FALSE	TRUE	TRUE	ENSMUSG00000055065	Ddx17	6.94311	3.76828	3.17484	2.21599	4.13368	7.37104	2.30955e-05	8.30413e-08
chr9	54728000	54728200	-	TRUE	FALSE	TRUE	ENSMUSG00000061559	Wdr61	4.93976	0.860419	4.07934	2.84702	5.31166	7.36924	2.31442e-05	8.36964e-08
chr7	142652400	142652600	-	FALSE	TRUE	TRUE	ENSMUSG00000048583,ENSMUSG00000115302	Igf2,Gm49394	7.36597	5.11971	2.24626	1.56732	2.9252	7.36521	2.32536e-05	8.51621e-08
chr5	143507900	143508100	-	FALSE	FALSE	TRUE	ENSMUSG00000001847	Rac1	5.05873	0.860419	4.19831	2.92879	5.46782	7.36195	2.33425e-05	8.63477e-08
chr12	91808900	91809100	-	FALSE	TRUE	TRUE	ENSMUSG00000020964	Sel1l	5.01431	0.860419	4.15389	2.8968	5.41098	7.35608	2.35035e-05	8.84837e-08
chr11	69343200	69343400	-	FALSE	TRUE	TRUE	ENSMUSG00000018474	Chd3	6.81358	3.55276	3.26082	2.27391	4.24774	7.35536	2.35231e-05	8.87425e-08
chr2	118529300	118529500	-	FALSE	TRUE	TRUE	ENSMUSG00000040093	Bmf	4.79751	1.38874	3.40877	2.37671	4.44082	7.35277	2.35948e-05	8.96879e-08
chr2	11767200	11767400	-	FALSE	FALSE	TRUE	ENSMUSG00000058594	Fbxo18	6.01527	1.6344	4.38088	3.05427	5.70748	7.35151	2.36296e-05	9.01451e-08
chr13	12276500	12276700	-	FALSE	FALSE	TRUE	ENSMUSG00000052374	Actn2	4.97131	0.860419	4.11089	2.86518	5.3566	7.34642	2.3771e-05	9.19963e-08
chr8	46634100	46634300	+	FALSE	FALSE	TRUE	ENSMUSG00000031628	Casp3	5.04737	1.10607	3.9413	2.74456	5.13803	7.3316	2.41878e-05	9.73862e-08
chr11	23487000	23487200	+	FALSE	FALSE	TRUE	ENSMUSG00000056342	Usp34	5.85565	2.63041	3.22524	2.24539	4.20509	7.32756	2.43028e-05	9.88563e-08
chr7	45719900	45720100	+	FALSE	FALSE	TRUE	ENSMUSG00000059070	Rpl18	7.80477	6.22089	1.58389	1.10259	2.06519	7.32597	2.43483e-05	9.94355e-08
chr7	44251700	44251900	+	FALSE	TRUE	TRUE	ENSMUSG00000045411	2410002F23Rik	6.5544	3.29106	3.26335	2.26871	4.25798	7.30394	2.49873e-05	1.0745e-07
chr2	11767100	11767300	-	FALSE	FALSE	TRUE	ENSMUSG00000058594	Fbxo18	4.95552	0.860419	4.0951	2.8467	5.3435	7.30244	2.50314e-05	1.07994e-07
chr11	121260400	121260600	+	FALSE	FALSE	TRUE	ENSMUSG00000039275	Foxk2	5.16055	1.6344	3.52616	2.45007	4.60225	7.29475	2.52592e-05	1.10792e-07
chr13	96654900	96655100	-	FALSE	FALSE	TRUE	ENSMUSG00000021670	Hmgcr	5.54698	1.26788	4.2791	2.96681	5.59139	7.25906	2.63456e-05	1.23771e-07
chr17	33962100	33962300	+	FALSE	FALSE	TRUE	ENSMUSG00000024319	Vps52	5.45614	1.38874	4.0674	2.81894	5.31587	7.25266	2.65459e-05	1.26101e-07
chr17	78972400	78972600	-	FALSE	FALSE	TRUE	ENSMUSG00000024070	Prkd3	5.85153	2.86913	2.9824	2.06643	3.89837	7.24839	2.66804e-05	1.27654e-07
chr18	42575100	42575300	+	FALSE	TRUE	TRUE	ENSMUSG00000024498	Tcerg1	7.16876	2.96594	4.20282	2.90965	5.496	7.23507	2.71047e-05	1.325e-07
chr4	128993400	128993600	+	FALSE	FALSE	TRUE	ENSMUSG00000028792	Ak2	4.69606	2.18059	2.51547	1.74122	3.28973	7.2326	2.7184e-05	1.33397e-07
chr18	42575000	42575200	+	FALSE	TRUE	TRUE	ENSMUSG00000024498	Tcerg1	7.4215	1.88005	5.54145	3.83338	7.24951	7.22232	2.75176e-05	1.37138e-07
chr5	31194600	31194800	+	TRUE	FALSE	TRUE	ENSMUSG00000029146	Snx17	4.95479	0.860419	4.09437	2.83086	5.35789	7.21381	2.77968e-05	1.45902e-07
chr18	46587100	46587300	-	FALSE	FALSE	TRUE	ENSMUSG00000033184	Tmed7	6.17567	1.89726	4.27841	2.95791	5.5989	7.21279	2.78306e-05	1.4729e-07
chr13	55247000	55247200	+	FALSE	FALSE	TRUE	ENSMUSG00000021488	Nsd1	5.76013	1.88005	3.88008	2.68174	5.07842	7.20806	2.79874e-05	1.53715e-07
chr6	85943500	85943700	-	FALSE	TRUE	TRUE	ENSMUSG00000030002	Dusp11	5.37441	1.38874	3.98567	2.75361	5.21773	7.20156	2.82044e-05	1.62539e-07
chr7	16822900	16823100	+	FALSE	FALSE	TRUE	ENSMUSG00000030374	Strn4	4.79901	1.38874	3.41027	2.35543	4.46512	7.19711	2.83542e-05	1.6859e-07
chr7	16823000	16823200	+	FALSE	FALSE	TRUE	ENSMUSG00000030374	Strn4	4.79901	1.38874	3.41027	2.35543	4.46512	7.19711	2.83542e-05	1.6859e-07
chr5	31622500	31622700	+	FALSE	TRUE	TRUE	ENSMUSG00000106918	Mrpl33	5.51464	1.6344	3.88024	2.67976	5.08073	7.19547	2.84096e-05	1.70816e-07
chr5	21748700	21748900	+	FALSE	FALSE	TRUE	ENSMUSG00000029017	Pmpcb	4.37706	0.860419	3.51664	2.42753	4.60574	7.18811	2.86593e-05	1.80804e-07
chr17	28060900	28061100	+	FALSE	TRUE	TRUE	ENSMUSG00000024219	Anks1	5.00813	1.10607	3.90205	2.69298	5.11112	7.18455	2.87811e-05	1.8564e-07
chr3	5414100	5414300	+	FALSE	TRUE	TRUE	ENSMUSG00000025255	Zfhx4	4.98796	1.10607	3.88189	2.67781	5.08596	7.17707	2.90387e-05	1.95799e-07
chr5	31622400	31622600	+	FALSE	TRUE	TRUE	ENSMUSG00000106918	Mrpl33	5.95597	1.7962	4.15977	2.86936	5.45017	7.17629	2.90658e-05	1.96859e-07
chr7	142652500	142652700	-	FALSE	TRUE	TRUE	ENSMUSG00000048583,ENSMUSG00000115302	Igf2,Gm49394	7.46894	5.52355	1.94539	1.34145	2.54932	7.17089	2.92535e-05	2.04191e-07
chr2	166078900	166079100	-	FALSE	FALSE	TRUE	ENSMUSG00000006800	Sulf2	4.53423	2.18059	2.35364	1.62088	3.0864	7.15051	2.99739e-05	2.31871e-07
chr9	75529300	75529500	-	FALSE	FALSE	TRUE	ENSMUSG00000058587	Tmod3	4.53423	2.18059	2.35364	1.62088	3.0864	7.15051	2.99739e-05	2.31871e-07
chr9	36788100	36788300	-	FALSE	FALSE	TRUE	ENSMUSG00000062762	Ei24	5.76922	3.03752	2.73171	1.87916	3.58425	7.13299	3.06084e-05	2.55659e-07
chr7	80725600	80725800	-	FALSE	FALSE	TRUE	ENSMUSG00000030536	Iqgap1	4.96068	0.860419	4.10026	2.81968	5.38084	7.12789	3.07959e-05	2.62585e-07
chr10	80145700	80145900	+	FALSE	TRUE	TRUE	ENSMUSG00000003072	Atp5d	6.7261	7.87369	-1.14759	-1.5063	-0.788882	-7.12203	3.10129e-05	7.38789e-05
chr9	57537600	57537800	+	TRUE	FALSE	TRUE	ENSMUSG00000032305	Fam219b	4.84219	0.860419	3.98177	2.73672	5.22683	7.11943	3.11097e-05	2.74079e-07
chr2	162933000	162933200	+	FALSE	TRUE	TRUE	ENSMUSG00000016921	Srsf6	5.18817	6.99269	-1.80452	-2.36939	-1.23965	-7.11163	3.14022e-05	7.617e-05
chr11	53399500	53399700	+	FALSE	FALSE	TRUE	ENSMUSG00000049470	Aff4	4.98956	1.38874	3.60082	2.47299	4.72865	7.10745	3.15597e-05	2.90342e-07
chr16	18872400	18872600	-	FALSE	FALSE	TRUE	ENSMUSG00000022706	Mrpl40	6.25153	2.86913	3.3824	2.32257	4.44223	7.1047	3.1664e-05	2.94075e-07
chr7	128767500	128767700	+	FALSE	FALSE	TRUE	ENSMUSG00000055319	Sec23ip	5.64348	1.10607	4.53741	3.1144	5.96042	7.09834	3.19068e-05	3.02714e-07
chr17	46591600	46591800	-	FALSE	FALSE	TRUE	ENSMUSG00000023972	Ptk7	6.49426	4.04748	2.44678	1.67883	3.21473	7.09285	3.21179e-05	3.1017e-07
chr10	39370000	39370200	+	TRUE	FALSE	TRUE	ENSMUSG00000019843	Fyn	5.7068	1.88005	3.82675	2.62294	5.03056	7.07667	3.2749e-05	3.32144e-07
chrX	74036200	74036400	-	FALSE	TRUE	TRUE	ENSMUSG00000031393	Mecp2	4.30301	0.332098	3.97091	2.72168	5.22014	7.07629	3.27643e-05	3.32668e-07
chr5	110656400	110656600	+	FALSE	FALSE	TRUE	ENSMUSG00000029504	Ddx51	4.95249	1.10607	3.84642	2.63187	5.06096	7.05019	3.38111e-05	3.68108e-07
chr7	28974000	28974200	-	FALSE	FALSE	TRUE	ENSMUSG00000053565	Eif3k	6.45951	4.20476	2.25475	1.54278	2.96672	7.05008	3.38154e-05	3.68252e-07
chr9	78175200	78175400	-	FALSE	FALSE	TRUE	ENSMUSG00000065037	Rn7sk	8.95841	9.80547	-0.847062	-1.11491	-0.579211	-7.04009	3.42259e-05	9.53146e-05
chr19	46892200	46892400	-	FALSE	TRUE	TRUE	ENSMUSG00000025041	Nt5c2	4.88663	0.860419	4.02621	2.74917	5.30326	7.01855	3.51291e-05	4.11078e-07
chr8	107373800	107374000	+	FALSE	TRUE	TRUE	ENSMUSG00000003847	Nfat5	5.65637	1.10607	4.55029	3.10659	5.99399	7.01649	3.5217e-05	4.13881e-07
chr12	113163800	113164000	+	FALSE	TRUE	TRUE	ENSMUSG00000037466	Tedc1	4.36385	0.860419	3.50343	2.39122	4.61564	7.01235	3.53939e-05	4.19501e-07
chr11	73079000	73079200	+	FALSE	TRUE	TRUE	ENSMUSG00000020783	Ncbp3	4.7891	0.860419	3.92869	2.68115	5.17622	7.01052	3.54722e-05	4.21978e-07
chr11	45909200	45909400	+	FALSE	TRUE	TRUE	ENSMUSG00000006169	Clint1	5.79185	1.7962	3.99565	2.72542	5.26588	7.00263	3.58131e-05	4.32693e-07
chr8	48226300	48226500	-	FALSE	FALSE	FALSE	NA	NA	4.89085	0.860419	4.03044	2.74806	5.31281	6.99672	3.60707e-05	4.4072e-07
chr9	40784200	40784400	+	FALSE	TRUE	TRUE	ENSMUSG00000032024	Clmp	5.15105	2.78059	2.37046	1.61614	3.12478	6.99577	3.61123e-05	4.4201e-07
chr13	51139500	51139700	+	FALSE	FALSE	TRUE	ENSMUSG00000021395	Spin1	4.82326	2.18639	2.63687	1.79757	3.47616	6.99408	3.61864e-05	4.44306e-07
chr2	37635500	37635700	-	FALSE	FALSE	TRUE	ENSMUSG00000026915	Strbp	5.95961	1.91706	4.04255	2.75405	5.33105	6.9844	3.66144e-05	4.57458e-07
chr6	85943400	85943600	-	FALSE	TRUE	TRUE	ENSMUSG00000030002	Dusp11	4.97128	2.47196	2.49932	1.70228	3.29636	6.98067	3.67807e-05	4.62525e-07
chr16	18872500	18872700	-	FALSE	FALSE	TRUE	ENSMUSG00000022706	Mrpl40	6.16258	2.01356	4.14902	2.82486	5.47318	6.97528	3.70222e-05	4.69838e-07
chr10	127281500	127281700	+	FALSE	TRUE	TRUE	ENSMUSG00000025410	Dctn2	6.95034	4.4743	2.47603	1.68403	3.26804	6.95962	3.77343e-05	4.91104e-07
chr11	113727300	113727500	-	FALSE	TRUE	TRUE	ENSMUSG00000041598	Cdc42ep4	7.13597	3.21197	3.924	2.66863	5.17937	6.95848	3.77868e-05	4.92654e-07
chr5	30913700	30913900	+	TRUE	FALSE	TRUE	ENSMUSG00000029163	Emilin1	4.84916	0.860419	3.98874	2.71	5.26749	6.944	3.84597e-05	5.12327e-07
chr15	82239800	82240000	-	FALSE	FALSE	TRUE	ENSMUSG00000068101	Cenpm	4.51677	2.13629	2.38048	1.6172	3.14375	6.94288	3.85122e-05	5.13846e-07
chr7	28974100	28974300	-	FALSE	FALSE	TRUE	ENSMUSG00000053565	Eif3k	6.70679	4.60156	2.10523	1.42945	2.78101	6.93508	3.88802e-05	5.24432e-07
chr19	46892100	46892300	-	FALSE	TRUE	TRUE	ENSMUSG00000025041	Nt5c2	4.85422	0.860419	3.9938	2.71141	5.27619	6.93305	3.8977e-05	5.31121e-07
chr10	119212300	119212500	-	FALSE	FALSE	TRUE	ENSMUSG00000020114	Cand1	4.93485	1.10607	3.82877	2.59871	5.05884	6.92927	3.91569e-05	5.49183e-07
chr4	118374000	118374200	-	FALSE	FALSE	TRUE	ENSMUSG00000033253	Szt2	4.81324	1.38874	3.4245	2.32342	4.52558	6.92366	3.94265e-05	5.76089e-07
chr19	10063400	10063600	-	FALSE	FALSE	FALSE	NA	NA	5.14339	2.43695	2.70644	1.83541	3.57747	6.91706	3.97459e-05	6.07704e-07
chr4	139287600	139287800	+	FALSE	FALSE	TRUE	ENSMUSG00000028745	Capzb	5.57893	1.7962	3.78273	2.56507	5.00039	6.91569	3.98124e-05	6.1425e-07
chr16	18872300	18872500	-	FALSE	TRUE	TRUE	ENSMUSG00000022706	Mrpl40	5.23884	2.68789	2.55096	1.72893	3.37298	6.90837	4.01705e-05	6.49315e-07
chr8	122615400	122615600	+	FALSE	TRUE	TRUE	ENSMUSG00000015013	Trappc2l	4.92622	2.2567	2.66953	1.80826	3.5308	6.90004	4.05822e-05	6.89207e-07
chr4	118269000	118269200	-	FALSE	FALSE	TRUE	ENSMUSG00000033295	Ptprf	4.91947	0.860419	4.05905	2.74905	5.36905	6.8978	4.06935e-05	6.99915e-07
chr9	120572700	120572900	+	FALSE	FALSE	TRUE	ENSMUSG00000025794	Rpl14	7.18051	5.29409	1.88641	1.27596	2.49687	6.87921	4.16319e-05	7.88968e-07
chr10	127281400	127281600	+	FALSE	TRUE	TRUE	ENSMUSG00000025410	Dctn2	7.44774	4.04562	3.40212	2.30088	4.50336	6.87739	4.17253e-05	7.97709e-07
chr10	81177900	81178100	+	FALSE	FALSE	TRUE	ENSMUSG00000034994	Eef2	7.76134	5.98436	1.77698	1.20153	2.35243	6.87437	4.188e-05	8.12148e-07
chr8	46635300	46635500	+	FALSE	FALSE	TRUE	ENSMUSG00000031628	Casp3	4.93605	2.18059	2.75546	1.86244	3.64847	6.86899	4.21577e-05	8.37924e-07
chr7	130912800	130913000	+	FALSE	TRUE	TRUE	ENSMUSG00000040268	Plekha1	4.86969	0.860419	4.00927	2.70929	5.30925	6.86573	4.23271e-05	8.5355e-07
chr2	152890500	152890700	+	FALSE	FALSE	TRUE	ENSMUSG00000027469	Tpx2	6.83387	3.19171	3.64215	2.45999	4.82432	6.85864	4.26975e-05	8.875e-07
chr7	28896900	28897100	-	FALSE	FALSE	TRUE	ENSMUSG00000054808	Actn4	4.66752	1.38874	3.27878	2.21446	4.3431	6.85799	4.27316e-05	8.90613e-07
chr2	180032600	180032800	+	FALSE	FALSE	TRUE	ENSMUSG00000039108	Lsm14b	4.65961	2.19705	2.46255	1.66295	3.26216	6.85597	4.2838e-05	9.00295e-07
chr13	55247100	55247300	+	FALSE	FALSE	TRUE	ENSMUSG00000021488	Nsd1	5.64265	1.88005	3.7626	2.54023	4.98497	6.85239	4.30272e-05	9.17445e-07
chr13	56740200	56740400	+	FALSE	TRUE	TRUE	ENSMUSG00000021540	Smad5	5.84825	1.7962	4.05205	2.7346	5.36949	6.84698	4.33143e-05	9.4333e-07
chr13	47084900	47085100	-	FALSE	TRUE	TRUE	ENSMUSG00000021377	Dek	5.26711	1.38874	3.87837	2.61726	5.13949	6.84624	4.33541e-05	9.46903e-07
chr2	162932800	162933000	+	FALSE	TRUE	TRUE	ENSMUSG00000016921	Srsf6	5.42642	7.2267	-1.80028	-2.38586	-1.2147	-6.84397	4.34756e-05	0.000238058
chr7	45127200	45127400	-	FALSE	FALSE	TRUE	ENSMUSG00000074129,ENSMUSG00000065219,ENSMUSG00000089989	Rpl13a,Snord32a,Gm45713	8.42498	9.21238	-0.787402	-1.04406	-0.530745	-6.82968	4.4248e-05	0.000248457
chr7	142651700	142651900	-	FALSE	TRUE	TRUE	ENSMUSG00000048583,ENSMUSG00000115302	Igf2,Gm49394	8.0888	6.9594	1.1294	0.761218	1.49759	6.82871	4.43008e-05	1.03085e-06
chr2	118529200	118529400	-	FALSE	TRUE	TRUE	ENSMUSG00000040093	Bmf	4.79001	0.860419	3.92959	2.64622	5.21296	6.81637	4.49808e-05	1.08997e-06
chr5	129022900	129023100	+	FALSE	TRUE	TRUE	ENSMUSG00000029430	Ran	6.62898	3.84067	2.78831	1.87759	3.69903	6.81575	4.5015e-05	1.09291e-06
chr10	39370100	39370300	+	TRUE	FALSE	TRUE	ENSMUSG00000019843	Fyn	4.72442	1.38874	3.33568	2.24295	4.42841	6.79563	4.6149e-05	1.18931e-06
chr10	119212500	119212700	-	FALSE	FALSE	TRUE	ENSMUSG00000020114	Cand1	4.85407	1.10607	3.748	2.51665	4.97934	6.77605	4.72817e-05	1.28306e-06
chr2	84670000	84670200	-	FALSE	TRUE	TRUE	ENSMUSG00000076437	Selenoh	6.95697	4.02226	2.93471	1.9696	3.89982	6.76933	4.76777e-05	1.31526e-06
chr8	110813700	110813900	-	FALSE	FALSE	TRUE	ENSMUSG00000033732	Sf3b3	6.62907	3.94755	2.68152	1.79806	3.56498	6.75696	4.84157e-05	1.37453e-06
chr7	45127000	45127200	-	FALSE	FALSE	TRUE	ENSMUSG00000074129,ENSMUSG00000089989	Rpl13a,Gm45713	8.78509	9.52869	-0.743597	-0.988758	-0.498436	-6.75217	4.87048e-05	0.000319878
chr18	74217300	74217500	+	FALSE	FALSE	TRUE	ENSMUSG00000024560	Cxxc1	4.87048	1.10607	3.76441	2.52294	5.00588	6.75022	4.88227e-05	1.40679e-06
chr16	18405500	18405700	+	FALSE	TRUE	TRUE	ENSMUSG00000000325	Arvcf	6.06143	2.85664	3.20479	2.14709	4.26249	6.74521	4.91281e-05	1.43081e-06
chr4	63331200	63331400	+	FALSE	TRUE	TRUE	ENSMUSG00000045672	Col27a1	4.83012	0.860419	3.9697	2.65759	5.28182	6.73508	4.97511e-05	1.47931e-06
chr5	31194700	31194900	+	TRUE	FALSE	TRUE	ENSMUSG00000029146	Snx17	5.2162	1.38874	3.82746	2.56008	5.09483	6.72298	5.05066e-05	1.53726e-06
chr3	89952700	89952900	-	FALSE	FALSE	TRUE	ENSMUSG00000060671	Atp8b2	5.42891	2.98868	2.44023	1.63186	3.2486	6.72014	5.06859e-05	1.55087e-06
chr5	115097400	115097600	+	FALSE	TRUE	TRUE	ENSMUSG00000029550	Sppl3	5.03092	2.2567	2.77422	1.85378	3.69467	6.70966	5.13528e-05	1.60106e-06
chr7	24547100	24547300	+	TRUE	FALSE	TRUE	ENSMUSG00000051768	Xrcc1	4.5613	2.18639	2.37491	1.58694	3.16289	6.70953	5.13612e-05	1.60169e-06
chr9	36788200	36788400	-	FALSE	FALSE	TRUE	ENSMUSG00000062762	Ei24	5.69033	2.75098	2.93936	1.96369	3.91502	6.70669	5.15433e-05	1.61527e-06
chr17	35244300	35244500	+	FALSE	FALSE	TRUE	ENSMUSG00000019432	Ddx39b	4.94254	2.43695	2.50559	1.67282	3.33836	6.69796	5.21085e-05	1.65709e-06
chr12	87239600	87239800	-	FALSE	TRUE	TRUE	ENSMUSG00000021038	Vipas39	5.09142	1.6344	3.45702	2.3079	4.60614	6.69722	5.2157e-05	1.66066e-06
chr5	112221500	112221700	-	FALSE	FALSE	TRUE	ENSMUSG00000097767	Miat	6.51354	3.10768	3.40586	2.27234	4.53938	6.68892	5.27011e-05	1.70041e-06
chr5	143507400	143507600	-	FALSE	FALSE	TRUE	ENSMUSG00000001847	Rac1	6.35628	3.08311	3.27317	2.18209	4.36425	6.67836	5.3402e-05	1.75098e-06
chr7	45127100	45127300	-	FALSE	FALSE	TRUE	ENSMUSG00000074129,ENSMUSG00000089989	Rpl13a,Gm45713	8.44326	9.2145	-0.771242	-1.02842	-0.514068	-6.67606	5.35558e-05	0.000498307
chr7	142651800	142652000	-	FALSE	TRUE	TRUE	ENSMUSG00000048583,ENSMUSG00000115302	Igf2,Gm49394	8.34415	7.35515	0.989003	0.659105	1.3189	6.67383	5.37061e-05	1.7727e-06
chr13	55246900	55247100	+	FALSE	FALSE	TRUE	ENSMUSG00000021488	Nsd1	5.1463	1.6344	3.51191	2.34011	4.6837	6.67186	5.38387e-05	1.78213e-06
chrX	74246100	74246300	-	FALSE	FALSE	TRUE	ENSMUSG00000031328	Flna	5.42346	2.63041	2.79305	1.86076	3.72534	6.66936	5.40075e-05	1.79409e-06
chr17	35244400	35244600	+	FALSE	FALSE	TRUE	ENSMUSG00000019432	Ddx39b	5.10393	2.54122	2.56271	1.70713	3.4183	6.66797	5.41017e-05	1.80075e-06
chr7	127538500	127538700	+	FALSE	FALSE	TRUE	ENSMUSG00000053877,ENSMUSG00000107023	Srcap,Gm42715	4.73583	0.860419	3.87541	2.58139	5.16943	6.66706	5.41632e-05	1.80509e-06
chr15	79528200	79528400	-	FALSE	TRUE	TRUE	ENSMUSG00000055065	Ddx17	7.19712	3.9602	3.23692	2.15519	4.31865	6.66146	5.45448e-05	1.83191e-06
chr2	32572900	32573100	+	FALSE	TRUE	TRUE	ENSMUSG00000026810	Dpm2	4.39463	2.18059	2.21404	1.47251	2.95557	6.6468	5.5558e-05	1.92517e-06
chr7	116103200	116103400	+	TRUE	TRUE	TRUE	ENSMUSG00000030663	1110004F10Rik	6.56632	3.55872	3.00761	1.9994	4.01582	6.64091	5.59703e-05	2.01903e-06
chr9	78175300	78175500	-	FALSE	FALSE	TRUE	ENSMUSG00000065037	Rn7sk	9.52915	10.3467	-0.817561	-1.09192	-0.543204	-6.63379	5.64739e-05	0.000597426
chr3	116115900	116116100	-	FALSE	FALSE	TRUE	ENSMUSG00000027962	Vcam1	5.89554	1.88005	4.01549	2.66754	5.36344	6.63163	5.66271e-05	2.167e-06
chr5	33881900	33882100	+	FALSE	TRUE	TRUE	ENSMUSG00000057406	Nsd2	5.3234	1.26788	4.05552	2.69385	5.41719	6.63026	5.6725e-05	2.18888e-06
chrX	20937200	20937400	-	FALSE	FALSE	TRUE	ENSMUSG00000009406	Elk1	5.61499	2.95742	2.65757	1.76492	3.55022	6.62766	5.69112e-05	2.23043e-06
chr19	46892400	46892600	-	FALSE	TRUE	TRUE	ENSMUSG00000025041	Nt5c2	5.77038	1.7962	3.97418	2.63879	5.30956	6.62519	5.70881e-05	2.26975e-06
chr10	79684900	79685100	+	TRUE	FALSE	TRUE	ENSMUSG00000020307	Cdc34	4.79776	2.22454	2.57321	1.70813	3.4383	6.62176	5.73352e-05	2.32447e-06
chr9	54727600	54727800	-	TRUE	FALSE	TRUE	ENSMUSG00000061559	Wdr61	6.08549	2.07306	4.01242	2.66174	5.36311	6.61317	5.79593e-05	2.46151e-06
chr11	32277500	32277700	+	FALSE	FALSE	TRUE	ENSMUSG00000055609	Hba-x	8.69713	7.83625	0.86088	0.570611	1.15115	6.60235	5.87553e-05	2.63404e-06
chr8	25823100	25823300	-	FALSE	TRUE	TRUE	ENSMUSG00000031575	Ash2l	5.40656	2.76398	2.64258	1.75091	3.53425	6.59756	5.91118e-05	2.71048e-06
chr8	124344100	124344300	+	FALSE	TRUE	TRUE	ENSMUSG00000089704,ENSMUSG00000092329	Galnt2,Gm20388	4.8477	1.10607	3.74162	2.47795	5.0053	6.59145	5.9569e-05	2.80779e-06
chr7	28974200	28974400	-	FALSE	FALSE	TRUE	ENSMUSG00000053565	Eif3k	6.29412	3.88673	2.4074	1.59317	3.22163	6.58201	6.02843e-05	2.95843e-06
chr2	84669900	84670100	-	FALSE	TRUE	TRUE	ENSMUSG00000076437	Selenoh	6.76334	3.8806	2.88275	1.90681	3.85869	6.5757	6.0767e-05	3.05901e-06
chr17	78972300	78972500	-	FALSE	FALSE	TRUE	ENSMUSG00000024070	Prkd3	4.82564	2.54122	2.28443	1.51071	3.05815	6.57279	6.09912e-05	3.10544e-06
chr8	48226200	48226400	-	FALSE	FALSE	FALSE	NA	NA	5.71163	1.6344	4.07723	2.69609	5.45837	6.57181	6.10671e-05	3.12111e-06
chr3	89952800	89953000	-	FALSE	FALSE	TRUE	ENSMUSG00000060671	Atp8b2	4.7043	0.860419	3.84388	2.54072	5.14703	6.56644	6.1483e-05	3.20662e-06
chr7	81829100	81829300	-	FALSE	FALSE	TRUE	ENSMUSG00000025103	Btbd1	5.2388	2.43695	2.80185	1.8518	3.7519	6.56532	6.15706e-05	3.22456e-06
chr11	121260300	121260500	+	FALSE	FALSE	TRUE	ENSMUSG00000039275	Foxk2	4.95968	1.6344	3.32529	2.19642	4.45416	6.55755	6.218e-05	3.34855e-06
chr11	32276600	32276800	+	TRUE	FALSE	TRUE	ENSMUSG00000055609	Hba-x	8.47541	7.54527	0.930141	0.61412	1.24616	6.55225	6.2599e-05	3.43303e-06
chr9	54727700	54727900	-	TRUE	FALSE	TRUE	ENSMUSG00000061559	Wdr61	5.43911	1.88005	3.55906	2.34594	4.77218	6.53112	6.43007e-05	3.77001e-06
chr4	139286900	139287100	+	FALSE	FALSE	TRUE	ENSMUSG00000028745	Capzb	7.26872	3.33078	3.93794	2.59525	5.28063	6.52906	6.44687e-05	3.80276e-06
chr4	139287000	139287200	+	FALSE	FALSE	TRUE	ENSMUSG00000028745	Capzb	7.26872	3.33078	3.93794	2.59525	5.28063	6.52906	6.44687e-05	3.80276e-06
chr8	124870800	124871000	+	FALSE	FALSE	TRUE	ENSMUSG00000031985	Gnpat	4.95479	1.6344	3.3204	2.18628	4.45452	6.51763	6.54129e-05	3.98511e-06
chr7	142651400	142651600	-	FALSE	TRUE	TRUE	ENSMUSG00000048583,ENSMUSG00000115302	Igf2,Gm49394	7.93457	5.81157	2.123	1.39766	2.84835	6.51573	6.55711e-05	4.01538e-06
chr2	11767400	11767600	-	FALSE	FALSE	TRUE	ENSMUSG00000058594	Fbxo18	5.16765	1.38874	3.7789	2.48597	5.07184	6.50648	6.63481e-05	4.16293e-06
chr9	108511400	108511600	+	FALSE	TRUE	TRUE	ENSMUSG00000032604	Qars	2.21175	4.57441	-2.36266	-3.17152	-1.5538	-6.50258	6.66784e-05	0.000905058
chr7	45126900	45127100	-	FALSE	FALSE	TRUE	ENSMUSG00000074129,ENSMUSG00000105913,ENSMUSG00000065628,ENSMUSG00000089989	Rpl13a,Mir5121,Snord33,Gm45713	8.88768	9.59953	-0.711846	-0.956212	-0.46748	-6.48489	6.81999e-05	0.000946534
chr3	89423800	89424000	+	FALSE	FALSE	TRUE	ENSMUSG00000042626	Shc1	4.6282	1.38874	3.23946	2.12486	4.35406	6.47009	6.95019e-05	4.74328e-06
chr15	103194100	103194300	-	FALSE	TRUE	TRUE	ENSMUSG00000009575	Cbx5	5.98516	3.05322	2.93194	1.9229	3.94098	6.46849	6.96438e-05	4.76871e-06
chr5	115560800	115561000	+	TRUE	FALSE	TRUE	ENSMUSG00000067274	Rplp0	8.5566	7.41536	1.14125	0.748391	1.5341	6.467	6.97765e-05	4.79246e-06
chr1	119470800	119471000	-	FALSE	TRUE	TRUE	ENSMUSG00000004451	Ralb	6.60365	2.28645	4.3172	2.8275	5.80689	6.45152	7.1173e-05	5.03938e-06
chr13	108052900	108053100	-	FALSE	TRUE	TRUE	ENSMUSG00000068184	Ndufaf2	1.98368	4.62875	-2.64507	-3.55826	-1.73188	-6.44812	7.1484e-05	0.00116724
chr10	89686100	89686300	-	TRUE	FALSE	TRUE	ENSMUSG00000069539	Scyl2	4.72248	0.860419	3.86207	2.5276	5.19654	6.4427	7.1982e-05	5.18004e-06
chr11	23487100	23487300	+	FALSE	FALSE	TRUE	ENSMUSG00000056342	Usp34	6.01804	2.78328	3.23476	2.11576	4.35376	6.43532	7.26662e-05	5.29769e-06
chr16	31957300	31957500	+	FALSE	TRUE	TRUE	ENSMUSG00000022774	Ncbp2	5.29673	2.76398	2.53275	1.65642	3.40907	6.43406	7.27842e-05	5.31785e-06
chr15	77080200	77080400	-	FALSE	TRUE	TRUE	ENSMUSG00000033565	Rbfox2	5.92738	2.07946	3.84792	2.51616	5.17968	6.43217	7.29611e-05	5.34802e-06
chr11	70237400	70237600	-	FALSE	TRUE	TRUE	ENSMUSG00000020831,ENSMUSG00000040904	0610010K14Rik,Gm21988	4.7585	2.2567	2.5018	1.63565	3.36795	6.43012	7.31531e-05	5.38068e-06
chr8	123417900	123418100	+	FALSE	FALSE	TRUE	ENSMUSG00000062380	Tubb3	4.79252	1.10607	3.68645	2.40846	4.96443	6.42152	7.3965e-05	5.51775e-06
chr5	129023000	129023200	+	FALSE	TRUE	TRUE	ENSMUSG00000029430	Ran	5.47954	1.88005	3.59948	2.35091	4.84806	6.41776	7.43233e-05	5.57773e-06
chr4	124731300	124731500	+	FALSE	FALSE	TRUE	ENSMUSG00000028902	Sf3a3	4.94529	1.6344	3.31089	2.16133	4.46046	6.41164	7.4911e-05	5.67543e-06
chr5	111278500	111278700	+	FALSE	FALSE	TRUE	ENSMUSG00000033209	Ttc28	4.6557	1.38874	3.26696	2.13117	4.40274	6.40328	7.57204e-05	5.80864e-06
chr7	45719500	45719700	+	TRUE	FALSE	TRUE	ENSMUSG00000059070	Rpl18	7.63977	6.41968	1.22009	0.795473	1.64471	6.39661	7.63742e-05	5.91513e-06
chr16	15625600	15625800	-	FALSE	FALSE	TRUE	ENSMUSG00000022673	Mcm4	5.99466	1.88682	4.10784	2.67548	5.5402	6.38439	7.75864e-05	6.11001e-06
chr2	152736300	152736500	+	TRUE	FALSE	TRUE	ENSMUSG00000042745	Id1	6.4561	3.34006	3.11604	2.02868	4.20339	6.37952	7.80748e-05	6.18759e-06
chr2	103776000	103776200	-	FALSE	FALSE	TRUE	ENSMUSG00000027184	Caprin1	7.14676	5.8231	1.32366	0.861475	1.78585	6.37553	7.84776e-05	6.25119e-06
chr19	6058300	6058500	+	FALSE	FALSE	TRUE	ENSMUSG00000038274	Fau	8.06009	6.89928	1.16081	0.755144	1.56647	6.37017	7.90231e-05	6.33677e-06
chr2	84670200	84670400	-	FALSE	FALSE	TRUE	ENSMUSG00000076437	Selenoh	7.08535	4.50809	2.57726	1.67444	3.48007	6.35501	8.05865e-05	6.86992e-06
chr9	120572800	120573000	+	FALSE	FALSE	TRUE	ENSMUSG00000025794	Rpl14	6.99876	5.06126	1.93751	1.25833	2.61668	6.35067	8.10402e-05	7.08743e-06
chr2	32573000	32573200	+	FALSE	TRUE	TRUE	ENSMUSG00000026810	Dpm2	4.98531	2.57226	2.41305	1.5668	3.2593	6.34782	8.13389e-05	7.22992e-06
chr9	78175400	78175600	-	FALSE	FALSE	TRUE	ENSMUSG00000065037	Rn7sk	9.62214	10.316	-0.693884	-0.93743	-0.450337	-6.34253	8.18987e-05	0.00192187
chr8	84249500	84249700	-	FALSE	FALSE	TRUE	ENSMUSG00000019362	D8Ertd738e	4.91199	2.47196	2.44003	1.5836	3.29645	6.34252	8.18993e-05	7.49573e-06
chr8	71381200	71381400	-	TRUE	FALSE	TRUE	ENSMUSG00000002393	Nr2f6	4.43668	2.18639	2.25029	1.45939	3.04119	6.33396	8.28124e-05	7.92462e-06
chr1	157412800	157413000	+	FALSE	FALSE	TRUE	ENSMUSG00000049881	2810025M15Rik	4.72502	2.2567	2.46833	1.59946	3.33719	6.32424	8.38636e-05	8.41212e-06
chr6	125105100	125105300	+	FALSE	FALSE	TRUE	ENSMUSG00000063870	Chd4	5.99954	2.92611	3.07343	1.99051	4.15635	6.31806	8.45382e-05	8.72152e-06
chr3	98333100	98333300	-	FALSE	FALSE	TRUE	ENSMUSG00000053398	Phgdh	5.59038	1.6344	3.95599	2.5619	5.35008	6.31714	8.46394e-05	8.76769e-06
chr3	98333200	98333400	-	FALSE	FALSE	TRUE	ENSMUSG00000053398	Phgdh	5.59038	1.6344	3.95599	2.5619	5.35008	6.31714	8.46394e-05	8.76769e-06
chr8	123418200	123418400	+	FALSE	FALSE	TRUE	ENSMUSG00000062380	Tubb3	4.7908	2.43695	2.35385	1.52406	3.18364	6.31493	8.48822e-05	8.87828e-06
chr9	120573400	120573600	+	FALSE	FALSE	TRUE	ENSMUSG00000025794	Rpl14	6.84225	4.51868	2.32357	1.5044	3.14273	6.31451	8.49292e-05	8.89962e-06
chr8	25822800	25823000	-	FALSE	TRUE	TRUE	ENSMUSG00000031575	Ash2l	4.79065	2.47196	2.31869	1.50021	3.13716	6.30659	8.58071e-05	9.29635e-06
chr2	37626500	37626700	-	FALSE	FALSE	TRUE	ENSMUSG00000026915	Strbp	5.22205	2.5431	2.67895	1.73288	3.62501	6.30378	8.61215e-05	9.43735e-06
chr19	10898800	10899000	+	FALSE	FALSE	TRUE	ENSMUSG00000024735	Prpf19	4.62145	2.42772	2.19373	1.41898	2.96848	6.30344	8.61589e-05	9.45411e-06
chr15	79528300	79528500	-	FALSE	TRUE	TRUE	ENSMUSG00000055065	Ddx17	6.91715	4.72109	2.19606	1.4203	2.97181	6.30195	8.63267e-05	9.5291e-06
chr4	124731200	124731400	+	FALSE	FALSE	TRUE	ENSMUSG00000028902	Sf3a3	4.72437	1.10607	3.6183	2.33981	4.89678	6.30037	8.65036e-05	9.60799e-06
chr2	11767300	11767500	-	FALSE	FALSE	TRUE	ENSMUSG00000058594	Fbxo18	5.9897	1.88005	4.10965	2.65458	5.56473	6.28747	8.79679e-05	1.02545e-05
chr5	144004000	144004200	-	FALSE	FALSE	TRUE	ENSMUSG00000029617	Ccz1	4.3974	2.13629	2.26111	1.46041	3.0618	6.2865	8.80791e-05	1.03031e-05
chr4	118257400	118257600	-	FALSE	FALSE	TRUE	ENSMUSG00000033295	Ptprf	5.55016	1.6344	3.91576	2.52683	5.3047	6.27612	8.92783e-05	1.08232e-05
chr3	36566000	36566200	-	FALSE	TRUE	TRUE	ENSMUSG00000027715	Ccna2	5.50396	1.88005	3.62391	2.3384	4.90942	6.27566	8.93317e-05	1.08462e-05
chr3	116114400	116114600	-	FALSE	FALSE	TRUE	ENSMUSG00000027962	Vcam1	4.67003	0.860419	3.80961	2.45569	5.16354	6.26389	9.07146e-05	1.14364e-05
chr3	89952600	89952800	-	FALSE	FALSE	TRUE	ENSMUSG00000060671	Atp8b2	5.21477	2.98868	2.22609	1.43357	3.01861	6.25303	9.20101e-05	1.19806e-05
chr12	16825800	16826000	+	FALSE	TRUE	TRUE	ENSMUSG00000057469	E2f6	4.53623	1.38874	3.14749	2.02668	4.26829	6.2516	9.21818e-05	1.20521e-05
chr7	45814200	45814400	-	TRUE	FALSE	TRUE	ENSMUSG00000003269	Cyth2	4.53623	1.38874	3.14749	2.02668	4.26829	6.2516	9.21818e-05	1.20521e-05
chr7	44251400	44251600	+	FALSE	TRUE	TRUE	ENSMUSG00000045411	2410002F23Rik	5.75692	1.99775	3.75918	2.42034	5.09801	6.25061	9.23015e-05	1.21018e-05
chr7	30192100	30192300	-	FALSE	FALSE	TRUE	ENSMUSG00000001794	Capns1	4.66062	1.38874	3.27188	2.10602	4.43773	6.24756	9.26706e-05	1.22548e-05
chr6	125100400	125100600	+	FALSE	FALSE	TRUE	ENSMUSG00000063870	Chd4	6.15472	3.98777	2.16695	1.39347	2.94044	6.23669	9.39976e-05	1.27996e-05
chr3	89423700	89423900	+	FALSE	FALSE	TRUE	ENSMUSG00000042626	Shc1	5.23217	1.26788	3.96429	2.54866	5.37991	6.23412	9.43146e-05	1.29284e-05
chr8	95460600	95460800	-	FALSE	TRUE	TRUE	ENSMUSG00000046707	Csnk2a2	4.56116	0.860419	3.70074	2.37787	5.0236	6.22773	9.51069e-05	1.32486e-05
chr9	20471100	20471300	-	FALSE	TRUE	TRUE	ENSMUSG00000059475	Zfp426	4.32357	2.13629	2.18728	1.40508	2.96948	6.22508	9.54374e-05	1.33812e-05
chr2	32573100	32573300	+	FALSE	TRUE	TRUE	ENSMUSG00000026810	Dpm2	4.95552	2.68789	2.26763	1.45546	3.07981	6.21553	9.66392e-05	1.38597e-05
chr5	140759000	140759200	-	FALSE	TRUE	TRUE	ENSMUSG00000000149	Gna12	5.37359	1.10607	4.26752	2.73888	5.79615	6.2148	9.67321e-05	1.38963e-05
chr7	128767600	128767800	+	FALSE	FALSE	TRUE	ENSMUSG00000055319	Sec23ip	5.30276	1.10607	4.19669	2.69279	5.70059	6.2122	9.70629e-05	1.40268e-05
chr4	42983400	42983600	-	FALSE	FALSE	TRUE	ENSMUSG00000028452	Vcp	6.73812	4.12169	2.61643	1.67882	3.55404	6.21219	9.70642e-05	1.40273e-05
chr9	44348400	44348600	-	FALSE	TRUE	TRUE	ENSMUSG00000032127	Vps11	4.53623	0.860419	3.67581	2.35854	4.99308	6.21206	9.70809e-05	1.40339e-05
chr4	139287700	139287900	+	FALSE	FALSE	TRUE	ENSMUSG00000028745	Capzb	5.76556	1.99775	3.76781	2.41657	5.11904	6.20748	9.76665e-05	1.42635e-05
chr9	108566900	108567100	-	TRUE	FALSE	TRUE	ENSMUSG00000070283	Ndufaf3	4.63814	2.18639	2.45175	1.56948	3.33401	6.18632	0.000100419	1.53236e-05
chr4	124731400	124731600	+	FALSE	FALSE	TRUE	ENSMUSG00000028902	Sf3a3	4.85105	1.6344	3.21666	2.05728	4.37604	6.17641	0.000101738	1.58204e-05
chr18	46587200	46587400	-	FALSE	FALSE	TRUE	ENSMUSG00000033184	Tmed7	5.86856	1.96625	3.90231	2.49478	5.30983	6.17194	0.000102339	1.60446e-05
chr3	98328000	98328200	-	FALSE	FALSE	TRUE	ENSMUSG00000053398	Phgdh	6.41281	4.1173	2.29551	1.46742	3.1236	6.17104	0.00010246	1.60894e-05
chr1	143094200	143094400	-	FALSE	FALSE	TRUE	ENSMUSG00000101795	Gm5835	5.19889	1.6344	3.5645	2.27841	4.85058	6.17001	0.000102599	1.6141e-05
chr11	113726900	113727100	-	FALSE	TRUE	TRUE	ENSMUSG00000041598	Cdc42ep4	4.76285	1.10607	3.65678	2.33496	4.97859	6.15865	0.000104148	1.67106e-05
chr7	80725500	80725700	-	FALSE	FALSE	TRUE	ENSMUSG00000030536	Iqgap1	4.96068	1.6344	3.32628	2.12255	4.53001	6.15158	0.000105124	1.70649e-05
chr17	35835000	35835200	-	FALSE	FALSE	TRUE	ENSMUSG00000001525	Tubb5	7.34561	8.27052	-0.92491	-1.25985	-0.589975	-6.14745	0.000105699	0.00387397
chr16	5050400	5050600	+	TRUE	FALSE	TRUE	ENSMUSG00000039473	Ubn1	4.54779	0.860419	3.68738	2.35187	5.02288	6.14652	0.000105829	1.73186e-05
chr11	45909100	45909300	+	FALSE	TRUE	TRUE	ENSMUSG00000006169	Clint1	6.4816	2.28645	4.19515	2.67524	5.71506	6.1445	0.000106111	1.74196e-05
chr19	8942000	8942200	+	TRUE	FALSE	TRUE	ENSMUSG00000071646	Mta2	5.064	2.91392	2.15008	1.37065	2.9295	6.14096	0.000106608	1.75969e-05
chr12	70984500	70984700	+	FALSE	TRUE	TRUE	ENSMUSG00000060073	Psma3	4.64957	0.860419	3.78915	2.41407	5.16424	6.13435	0.000107544	1.79282e-05
chr11	78226600	78226800	-	FALSE	FALSE	TRUE	ENSMUSG00000002052	Supt6	5.02242	2.78059	2.24183	1.42803	3.05562	6.13258	0.000107796	1.80169e-05
chr10	20325000	20325200	+	FALSE	FALSE	TRUE	ENSMUSG00000037608	Bclaf1	4.50506	1.38874	3.11632	1.98312	4.24951	6.12201	0.000109315	1.85468e-05
chr9	108566700	108566900	-	FALSE	FALSE	TRUE	ENSMUSG00000070283	Ndufaf3	5.72858	1.75358	3.975	2.52921	5.4208	6.1205	0.000109533	1.86222e-05
chr9	75529400	75529600	-	FALSE	FALSE	TRUE	ENSMUSG00000058587	Tmod3	4.32353	2.18059	2.14294	1.36349	2.92239	6.12041	0.000109547	1.86269e-05
chr19	6339300	6339500	+	FALSE	FALSE	TRUE	ENSMUSG00000024947	Men1	5.35154	1.7962	3.55534	2.26211	4.84857	6.12015	0.000109585	1.864e-05
chr2	156312300	156312500	-	TRUE	FALSE	TRUE	ENSMUSG00000046229	Scand1	4.95956	2.57572	2.38384	1.51581	3.25187	6.11361	0.000110539	1.89679e-05
chr10	127278200	127278400	+	FALSE	FALSE	TRUE	ENSMUSG00000025410	Dctn2	5.15499	1.6344	3.5206	2.23858	4.80262	6.11335	0.000110577	1.89809e-05
chr2	152736400	152736600	+	FALSE	FALSE	TRUE	ENSMUSG00000042745	Id1	6.56594	3.78247	2.78347	1.76959	3.79735	6.11162	0.00011083	1.90674e-05
chr3	152210500	152210700	+	TRUE	FALSE	TRUE	ENSMUSG00000028034	Fubp1	6.94859	2.70115	4.24744	2.69895	5.79593	6.10627	0.000111619	1.93356e-05
chr15	31601600	31601800	-	TRUE	FALSE	TRUE	ENSMUSG00000022234	Cct5	6.33698	3.30148	3.0355	1.92851	4.14249	6.10442	0.000111893	1.94283e-05
chr8	4207000	4207200	+	FALSE	TRUE	TRUE	ENSMUSG00000011832	Evi5l	5.27867	1.6344	3.64427	2.31317	4.97537	6.09477	0.000113335	1.99118e-05
chr11	113727400	113727600	-	FALSE	TRUE	TRUE	ENSMUSG00000041598	Cdc42ep4	5.96638	2.86913	3.09725	1.96477	4.22972	6.08844	0.000114292	2.02292e-05
chr19	46892300	46892500	-	FALSE	TRUE	TRUE	ENSMUSG00000025041	Nt5c2	4.59578	0.860419	3.73536	2.36601	5.10471	6.07261	0.000116722	2.1574e-05
chr9	54728100	54728300	-	TRUE	FALSE	TRUE	ENSMUSG00000061559	Wdr61	5.53631	1.6344	3.90191	2.46981	5.33402	6.0654	0.000117849	2.26472e-05
chr3	131643100	131643300	+	FALSE	TRUE	TRUE	ENSMUSG00000028032	Papss1	4.75465	2.42772	2.32693	1.47226	3.18161	6.06094	0.000118551	2.33104e-05
chr12	26310300	26310500	-	FALSE	TRUE	TRUE	ENSMUSG00000020642	Rnf144a	4.46147	2.18059	2.28089	1.44233	3.11944	6.05519	0.000119462	2.41646e-05
chr8	107374000	107374200	+	FALSE	TRUE	TRUE	ENSMUSG00000003847	Nfat5	4.59499	0.860419	3.73457	2.36146	5.10767	6.0547	0.00011954	2.42379e-05
chr4	22486700	22486900	-	FALSE	TRUE	TRUE	ENSMUSG00000095139	Pou3f2	5.87929	1.88005	3.99924	2.52809	5.47039	6.0517	0.00012002	2.46844e-05
chrM	3100	3300	+	FALSE	FALSE	TRUE	ENSMUSG00000064341	mt-Nd1	9.55881	8.87698	0.681831	0.429276	0.934386	6.01005	0.000126889	3.08789e-05
chr11	32276700	32276900	+	FALSE	FALSE	TRUE	ENSMUSG00000055609	Hba-x	8.02722	7.10751	0.919715	0.578939	1.26049	6.00815	0.000127212	3.11613e-05
chr4	42983300	42983500	-	FALSE	FALSE	TRUE	ENSMUSG00000028452	Vcp	7.40825	3.98665	3.42161	2.15356	4.68965	6.00694	0.000127418	3.13409e-05
chr4	72118300	72118500	-	FALSE	FALSE	TRUE	ENSMUSG00000008305	Tle1	6.56599	2.18362	4.38237	2.75771	6.00704	6.00487	0.000127772	3.16487e-05
chr7	142651000	142651200	-	FALSE	TRUE	TRUE	ENSMUSG00000048583,ENSMUSG00000115302	Igf2,Gm49394	8.02128	6.64181	1.37947	0.868018	1.89091	6.00435	0.00012786	3.17253e-05
chr4	140514800	140515000	-	FALSE	TRUE	TRUE	ENSMUSG00000040964	Arhgef10l	4.63319	1.10607	3.52712	2.21889	4.83534	6.00198	0.000128267	3.20777e-05
chrX	74246000	74246200	-	FALSE	FALSE	TRUE	ENSMUSG00000031328	Flna	5.04107	1.6344	3.40668	2.143	4.67036	6.00138	0.000128372	3.21682e-05
chr11	113727800	113728000	-	FALSE	TRUE	TRUE	ENSMUSG00000041598	Cdc42ep4	5.12351	1.26788	3.85563	2.4251	5.28616	6.00004	0.000128601	3.23664e-05
chr17	35142800	35143000	+	FALSE	FALSE	TRUE	ENSMUSG00000024392	Bag6	4.53731	1.38874	3.14857	1.98026	4.31688	5.99944	0.000128705	3.24557e-05
chr10	24888400	24888600	+	FALSE	TRUE	TRUE	ENSMUSG00000019984	Med23	4.86152	1.6344	3.22712	2.02742	4.42682	5.98824	0.000130654	3.41221e-05
chr10	72668700	72668900	+	FALSE	TRUE	TRUE	ENSMUSG00000019923	Zwint	5.08042	2.91392	2.1665	1.36108	2.97192	5.98815	0.000130669	3.41347e-05
chr11	70969600	70969800	-	FALSE	FALSE	TRUE	ENSMUSG00000040667	Nup88	6.25559	3.98935	2.26623	1.42282	3.10965	5.98163	0.000131818	3.51045e-05
chr15	31601500	31601700	-	TRUE	FALSE	TRUE	ENSMUSG00000022234	Cct5	6.28285	3.30148	2.98137	1.86943	4.09331	5.96886	0.0001341	3.70043e-05
chr5	33882000	33882200	+	FALSE	TRUE	TRUE	ENSMUSG00000057406	Nsd2	5.44375	1.38874	4.05501	2.54199	5.56803	5.96629	0.000134563	3.73853e-05
chr19	6339400	6339600	+	FALSE	FALSE	TRUE	ENSMUSG00000024947	Men1	5.26596	1.7962	3.46976	2.17444	4.76507	5.96322	0.000135121	3.78432e-05
chr13	58128100	58128300	-	FALSE	FALSE	TRUE	ENSMUSG00000007836	Hnrnpa0	6.81334	7.78685	-0.973511	-1.33697	-0.610052	-5.9627	0.000135214	0.00757226
chr16	20422200	20422400	-	FALSE	FALSE	TRUE	ENSMUSG00000022822	Abcc5	5.69614	3.05322	2.64292	1.65615	3.62968	5.96249	0.000135254	3.79519e-05
chr10	128548000	128548200	-	FALSE	TRUE	TRUE	ENSMUSG00000093674	Rpl41	7.81278	6.42227	1.39051	0.870971	1.91005	5.95817	0.000136042	3.85941e-05
chr7	24547300	24547500	+	TRUE	FALSE	TRUE	ENSMUSG00000051768	Xrcc1	4.82452	2.25563	2.56889	1.60894	3.52883	5.95739	0.000136184	3.87089e-05
chr9	78480500	78480700	-	TRUE	FALSE	TRUE	ENSMUSG00000037742	Eef1a1	9.77595	10.2723	-0.496356	-0.682169	-0.310543	-5.94668	0.000138163	0.007893
chr2	25351100	25351300	+	FALSE	TRUE	TRUE	ENSMUSG00000036646	Man1b1	6.50191	4.02017	2.48174	1.55242	3.41106	5.94497	0.000138482	4.05564e-05
chr12	113130800	113131000	+	FALSE	FALSE	TRUE	ENSMUSG00000021144	Mta1	4.37165	2.18639	2.18526	1.36591	3.00461	5.93733	0.000139916	4.1693e-05
chr9	120129100	120129300	+	FALSE	FALSE	TRUE	ENSMUSG00000032518	Rpsa	9.46247	9.98304	-0.52057	-0.715781	-0.32536	-5.93653	0.000140066	0.0080961
chr4	139279900	139280100	+	FALSE	FALSE	TRUE	ENSMUSG00000028745	Capzb	6.71954	3.41759	3.30196	2.06293	4.54098	5.93264	0.000140804	4.23903e-05
chr11	32277600	32277800	+	FALSE	FALSE	TRUE	ENSMUSG00000055609	Hba-x	9.00595	8.28122	0.724727	0.452677	0.996777	5.93038	0.000141235	4.27267e-05
chr14	121257800	121258000	+	FALSE	FALSE	TRUE	ENSMUSG00000025555	Farp1	4.66348	1.10607	3.55741	2.22199	4.89282	5.93025	0.00014126	4.2746e-05
chr6	6560300	6560500	-	FALSE	FALSE	TRUE	ENSMUSG00000042541	Sem1	6.87474	5.35223	1.52251	0.949878	2.09515	5.91888	0.000143446	4.44368e-05
chr5	52847900	52848100	+	FALSE	TRUE	TRUE	ENSMUSG00000029176	Anapc4	4.92665	2.51681	2.40984	1.50078	3.31891	5.90135	0.000146887	4.70431e-05
chr4	72118200	72118400	-	FALSE	TRUE	TRUE	ENSMUSG00000008305	Tle1	6.51454	2.34417	4.17038	2.59691	5.74384	5.90031	0.000147094	4.7198e-05
chr11	45908900	45909100	+	FALSE	FALSE	TRUE	ENSMUSG00000006169	Clint1	5.48191	2.95742	2.52449	1.57161	3.47736	5.89787	0.00014758	4.75604e-05
chr18	80193100	80193300	-	FALSE	FALSE	TRUE	ENSMUSG00000024570	Rbfa	5.62504	1.26788	4.35716	2.71214	6.00218	5.89645	0.000147866	4.7773e-05
chr18	80193200	80193400	-	FALSE	FALSE	TRUE	ENSMUSG00000024570	Rbfa	5.62504	1.26788	4.35716	2.71214	6.00218	5.89645	0.000147866	4.7773e-05
chr8	48226100	48226300	-	FALSE	FALSE	FALSE	NA	NA	5.80376	1.88005	3.92371	2.44169	5.40573	5.89386	0.000148385	4.81572e-05
chr2	144566700	144566900	+	FALSE	FALSE	TRUE	ENSMUSG00000027429	Sec23b	4.57325	1.10607	3.46718	2.15547	4.77889	5.88432	0.000150316	4.95762e-05
chrX	151901000	151901200	+	FALSE	FALSE	TRUE	ENSMUSG00000025261	Huwe1	5.03576	1.6344	3.40136	2.1129	4.68983	5.87677	0.000151864	5.06989e-05
chr7	116103100	116103300	+	TRUE	TRUE	TRUE	ENSMUSG00000030663	1110004F10Rik	6.21098	2.99262	3.21836	1.99791	4.43882	5.87043	0.000153176	5.16416e-05
chr19	8942100	8942300	+	TRUE	FALSE	TRUE	ENSMUSG00000071646	Mta2	5.30926	2.72088	2.58838	1.60641	3.57036	5.86794	0.000153696	5.20124e-05
chr15	97978800	97979000	-	FALSE	FALSE	TRUE	ENSMUSG00000022483	Col2a1	2.32437	4.69928	-2.37492	-3.27608	-1.47375	-5.8668	0.000153934	0.0106483
chr13	47084800	47085000	-	FALSE	TRUE	TRUE	ENSMUSG00000021377	Dek	4.94633	1.38874	3.55759	2.20749	4.9077	5.86605	0.000154091	5.2293e-05
chrM	3300	3500	+	FALSE	FALSE	TRUE	ENSMUSG00000064341	mt-Nd1	9.87459	9.35199	0.5226	0.32424	0.72096	5.86506	0.000154298	5.24406e-05
chr4	22486600	22486800	-	FALSE	TRUE	TRUE	ENSMUSG00000095139	Pou3f2	5.47489	1.6344	3.8405	2.38256	5.29843	5.86417	0.000154484	5.25721e-05
chr10	128548100	128548300	-	FALSE	TRUE	TRUE	ENSMUSG00000093674	Rpl41	9.4942	8.55612	0.938085	0.581441	1.29473	5.85551	0.000156315	5.38607e-05
chrM	3400	3600	+	FALSE	FALSE	TRUE	ENSMUSG00000064341	mt-Nd1	9.83795	9.28523	0.552719	0.342479	0.762959	5.85257	0.000156941	5.42983e-05
chr3	89423600	89423800	+	FALSE	FALSE	TRUE	ENSMUSG00000042626	Shc1	5.08177	1.26788	3.81388	2.36297	5.2648	5.8517	0.000157126	5.44268e-05
chr8	94018400	94018600	-	FALSE	TRUE	TRUE	ENSMUSG00000031754	Nudt21	4.56657	1.10607	3.4605	2.14368	4.77731	5.85021	0.000157445	5.46484e-05
chr13	76008000	76008200	-	FALSE	FALSE	TRUE	ENSMUSG00000043190	Rfesd	4.53475	0.860419	3.67433	2.27408	5.07458	5.84158	0.000159306	5.59322e-05
chrM	13100	13300	+	FALSE	FALSE	TRUE	ENSMUSG00000064367	mt-Nd5	8.43289	7.49434	0.938551	0.580392	1.29671	5.83363	0.000161041	5.7114e-05
chr8	84661600	84661800	-	FALSE	TRUE	TRUE	ENSMUSG00000053560	Ier2	5.63543	1.89726	3.73817	2.31142	5.16492	5.83269	0.000161249	5.72549e-05
chr7	127538800	127539000	+	FALSE	FALSE	TRUE	ENSMUSG00000053877	Srcap	5.4759	1.7962	3.67969	2.27497	5.08442	5.83145	0.000161521	5.74392e-05
chrM	13000	13200	+	FALSE	FALSE	TRUE	ENSMUSG00000064367	mt-Nd5	8.22568	7.38348	0.842199	0.519561	1.16484	5.81108	0.000166074	6.04678e-05
chr18	84871500	84871700	+	FALSE	FALSE	TRUE	ENSMUSG00000024646	Cyb5a	4.76796	2.42772	2.34024	1.4436	3.23688	5.81033	0.000166244	6.05792e-05
chr9	120129200	120129400	+	FALSE	FALSE	TRUE	ENSMUSG00000064380,ENSMUSG00000032518	Gm26448,Rpsa	9.20217	9.76259	-0.560422	-0.775292	-0.345551	-5.80625	0.000167174	0.0136709
chr7	144481200	144481400	-	FALSE	TRUE	TRUE	ENSMUSG00000037519	Ppfia1	4.58039	1.10607	3.47432	2.14163	4.807	5.80362	0.000167777	6.15781e-05
chr16	18405600	18405800	+	FALSE	TRUE	TRUE	ENSMUSG00000000325	Arvcf	6.28396	3.00879	3.27517	2.01765	4.53268	5.79799	0.000169073	6.24151e-05
chr3	116114500	116114700	-	FALSE	FALSE	TRUE	ENSMUSG00000027962	Vcam1	4.53731	0.860419	3.67689	2.26505	5.08873	5.79766	0.000169149	6.24634e-05
chr10	89686000	89686200	-	TRUE	FALSE	TRUE	ENSMUSG00000069539	Scyl2	5.12981	1.10607	4.02374	2.47672	5.57076	5.79016	0.000170893	6.43084e-05
chr11	120764000	120764200	+	FALSE	TRUE	TRUE	ENSMUSG00000078249	Hmga1b	6.94452	5.03735	1.90717	1.1738	2.64054	5.78928	0.000171101	6.46777e-05
chr11	115935300	115935500	+	FALSE	FALSE	TRUE	ENSMUSG00000020755	Sap30bp	2.23626	4.60728	-2.37103	-3.28294	-1.45911	-5.78813	0.000171371	0.0145756
chr15	79430000	79430200	-	TRUE	FALSE	TRUE	ENSMUSG00000022433	Csnk1e	5.0985	2.76398	2.33452	1.4361	3.23294	5.78462	0.000172196	6.66199e-05
chr7	116104400	116104600	+	FALSE	TRUE	TRUE	ENSMUSG00000030663	1110004F10Rik	4.88411	2.57572	2.30839	1.41972	3.19706	5.78262	0.000172668	6.74536e-05
chr18	84871400	84871600	+	FALSE	FALSE	TRUE	ENSMUSG00000024646	Cyb5a	4.67866	2.42772	2.25095	1.38336	3.11853	5.77575	0.000174302	7.03176e-05
chr11	45909000	45909200	+	FALSE	FALSE	TRUE	ENSMUSG00000006169	Clint1	6.38128	2.965	3.41628	2.0979	4.73466	5.76858	0.000176025	7.33066e-05
chr6	6560400	6560600	-	FALSE	FALSE	TRUE	ENSMUSG00000042541	Sem1	6.87474	5.37485	1.4999	0.920466	2.07933	5.76258	0.000177479	7.58063e-05
chr9	103365100	103365300	-	FALSE	FALSE	TRUE	ENSMUSG00000032803	Cdv3	6.23057	4.11349	2.11708	1.2991	2.93505	5.76173	0.000177688	7.61633e-05
chr5	149052800	149053000	-	TRUE	FALSE	TRUE	ENSMUSG00000066551	Hmgb1	6.10222	3.60715	2.49507	1.52894	3.4612	5.74917	0.00018078	8.13975e-05
chr5	149052900	149053100	-	TRUE	FALSE	TRUE	ENSMUSG00000066551	Hmgb1	6.10222	3.60715	2.49507	1.52894	3.4612	5.74917	0.00018078	8.13975e-05
chr16	32682900	32683100	+	FALSE	TRUE	TRUE	ENSMUSG00000022791	Tnk2	4.60726	2.43695	2.17032	1.32944	3.0112	5.74574	0.000181635	8.28287e-05
chr16	32682500	32682700	+	FALSE	TRUE	TRUE	ENSMUSG00000022791	Tnk2	4.89172	1.38874	3.50298	2.1453	4.86066	5.74379	0.000182123	8.3642e-05
chr14	75330200	75330400	+	FALSE	FALSE	TRUE	ENSMUSG00000022000	Zc3h13	4.7491	1.6344	3.1147	1.90709	4.32231	5.74178	0.000182626	8.44772e-05
chr11	96294500	96294700	+	FALSE	FALSE	FALSE	NA	NA	5.15809	1.10607	4.05202	2.48094	5.62309	5.74158	0.000182676	8.45603e-05
chr1	119471000	119471200	-	FALSE	TRUE	TRUE	ENSMUSG00000004451	Ralb	5.08707	1.10607	3.981	2.4354	5.5266	5.73392	0.000184614	8.77564e-05
chr9	43239600	43239800	-	TRUE	FALSE	TRUE	ENSMUSG00000032014	Oaf	5.73672	2.07306	3.66366	2.24004	5.08728	5.72898	0.000185873	8.98148e-05
chr19	46892500	46892700	-	FALSE	TRUE	TRUE	ENSMUSG00000025041	Nt5c2	5.75354	1.91706	3.83648	2.34429	5.32867	5.72357	0.000187265	9.20715e-05
chr11	75496100	75496300	+	FALSE	FALSE	TRUE	ENSMUSG00000020850	Prpf8	4.69544	1.6344	3.06105	1.8688	4.25329	5.71559	0.000189335	9.53958e-05
chr16	32843000	32843200	-	FALSE	FALSE	TRUE	ENSMUSG00000035629	Rubcn	5.06608	1.10607	3.96001	2.4165	5.50352	5.71141	0.000190432	9.71403e-05
chr10	77598000	77598200	+	FALSE	TRUE	TRUE	ENSMUSG00000009291	Pttg1ip	4.44212	1.38874	3.05338	1.86281	4.24396	5.70927	0.000190994	9.80314e-05
chrX	151900900	151901100	+	FALSE	FALSE	TRUE	ENSMUSG00000025261	Huwe1	5.19972	1.88005	3.31967	2.02485	4.61448	5.70749	0.000191465	9.87747e-05
chr5	115097600	115097800	+	FALSE	TRUE	TRUE	ENSMUSG00000029550	Sppl3	5.36403	1.6344	3.72963	2.27379	5.18547	5.70308	0.000192633	0.000100611
chr5	101844000	101844200	-	FALSE	FALSE	TRUE	ENSMUSG00000043940	Wdfy3	5.07963	1.10607	3.97355	2.42182	5.52528	5.7006	0.000193296	0.000101648
chr14	73151500	73151700	+	TRUE	FALSE	TRUE	ENSMUSG00000022106	Rcbtb2	4.54065	1.38874	3.15191	1.9186	4.38522	5.68931	0.000196336	0.000106354
chr13	96655500	96655700	-	FALSE	FALSE	TRUE	ENSMUSG00000021670	Hmgcr	5.9409	2.04442	3.89648	2.37124	5.42172	5.68711	0.000196933	0.000107269
chr5	30913800	30914000	+	TRUE	FALSE	TRUE	ENSMUSG00000029163	Emilin1	4.735	1.10607	3.62893	2.20674	5.05112	5.68038	0.000198777	0.000110077
chr2	103778000	103778200	-	FALSE	FALSE	TRUE	ENSMUSG00000027184	Caprin1	6.99687	5.5676	1.42926	0.868971	1.98956	5.67878	0.000199217	0.000110743
chr7	142376400	142376600	-	FALSE	TRUE	TRUE	ENSMUSG00000007891	Ctsd	6.41927	4.59679	1.82248	1.10795	2.53701	5.67808	0.00019941	0.000111034
chr17	35834800	35835000	-	FALSE	TRUE	TRUE	ENSMUSG00000001525	Tubb5	7.5261	8.32951	-0.803414	-1.11873	-0.488096	-5.67214	0.000201056	0.0203653
chr2	103777900	103778100	-	FALSE	FALSE	TRUE	ENSMUSG00000027184	Caprin1	7.20817	5.84767	1.3605	0.826143	1.89486	5.66793	0.000202234	0.000115266
chr5	149052700	149052900	-	TRUE	FALSE	TRUE	ENSMUSG00000066551	Hmgb1	6.10222	3.48602	2.61621	1.5869	3.64551	5.65827	0.000204961	0.000119293
chr5	142787800	142788000	-	FALSE	FALSE	TRUE	ENSMUSG00000039477	Tnrc18	6.22906	2.99227	3.23679	1.9633	4.51029	5.65815	0.000204994	0.00011934
chr8	25822700	25822900	-	FALSE	TRUE	TRUE	ENSMUSG00000031575	Ash2l	5.15801	2.68476	2.47325	1.49978	3.44672	5.65589	0.000205639	0.000120285
chr10	81625700	81625900	-	FALSE	FALSE	TRUE	ENSMUSG00000034748	Sirt6	5.18483	1.10607	4.07876	2.47247	5.68504	5.65278	0.000206528	0.000121581
chr1	33669600	33669800	-	TRUE	FALSE	TRUE	ENSMUSG00000026134	Prim2	4.84004	1.6344	3.20565	1.94319	4.4681	5.65271	0.000206549	0.000121611
chr19	7423100	7423300	+	FALSE	TRUE	TRUE	ENSMUSG00000053080	2700081O15Rik	5.25707	1.10607	4.15099	2.51375	5.78824	5.64413	0.000209025	0.000125189
chr1	128244400	128244600	+	TRUE	FALSE	TRUE	ENSMUSG00000026353	Ubxn4	4.5078	1.10607	3.40173	2.05872	4.74473	5.6387	0.000210606	0.000127449
chr9	78480400	78480600	-	FALSE	FALSE	TRUE	ENSMUSG00000037742	Eef1a1	10.1405	10.6156	-0.475094	-0.662704	-0.287483	-5.63741	0.000210986	0.0220992
chr8	107373900	107374100	+	FALSE	TRUE	TRUE	ENSMUSG00000003847	Nfat5	5.55691	1.26788	4.28902	2.59326	5.98478	5.63055	0.000213009	0.00013085
chrX	106437700	106437900	-	FALSE	FALSE	TRUE	ENSMUSG00000033737	Fndc3c1	5.79552	2.0399	3.75562	2.27074	5.24049	5.63052	0.000213017	0.00013086
chr8	84661500	84661700	-	FALSE	TRUE	TRUE	ENSMUSG00000053560	Ier2	5.7684	1.56558	4.20283	2.54085	5.8648	5.62956	0.000213303	0.000131263
chr11	75495700	75495900	+	FALSE	FALSE	TRUE	ENSMUSG00000020850	Prpf8	5.06628	1.10607	3.9602	2.39391	5.52649	5.62863	0.000213578	0.000131649
chr1	119470700	119470900	-	FALSE	TRUE	TRUE	ENSMUSG00000004451	Ralb	6.0227	2.08703	3.93567	2.37903	5.4923	5.62845	0.000213633	0.000131725
chr11	23488300	23488500	+	FALSE	FALSE	TRUE	ENSMUSG00000056342	Usp34	4.44138	2.42772	2.01366	1.21652	2.8108	5.62355	0.000215094	0.000133768
chr11	116023900	116024100	-	TRUE	FALSE	TRUE	ENSMUSG00000016559	H3f3b	6.71476	5.21166	1.50311	0.907747	2.09846	5.62041	0.000216036	0.000135076
chr11	85833300	85833500	+	FALSE	FALSE	TRUE	ENSMUSG00000000093	Tbx2	5.10108	1.88005	3.22103	1.94464	4.49742	5.61782	0.000216817	0.000136156
chr3	152210600	152210800	+	FALSE	FALSE	TRUE	ENSMUSG00000028034	Fubp1	6.67169	2.70115	3.97054	2.39634	5.54474	5.61497	0.000217681	0.000137345
chr14	73151400	73151600	+	TRUE	FALSE	TRUE	ENSMUSG00000022106	Rcbtb2	4.50297	1.38874	3.11423	1.879	4.34947	5.61253	0.00021842	0.000138359
chr7	128767400	128767600	+	FALSE	FALSE	TRUE	ENSMUSG00000055319	Sec23ip	5.07631	1.10607	3.97024	2.39526	5.54522	5.61175	0.000218658	0.000138685
chr11	75496000	75496200	+	FALSE	FALSE	TRUE	ENSMUSG00000020850	Prpf8	5.48498	2.04125	3.44373	2.07733	4.81013	5.61059	0.000219011	0.000139167
chr11	75495900	75496100	+	FALSE	FALSE	TRUE	ENSMUSG00000020850	Prpf8	5.04419	1.10607	3.93811	2.37508	5.50115	5.60889	0.000219532	0.000139878
chr4	129632000	129632200	-	FALSE	FALSE	TRUE	ENSMUSG00000053841	Txlna	4.79	2.57572	2.21428	1.33483	3.09373	5.60501	0.000220723	0.000141496
chr10	117054800	117055000	-	FALSE	FALSE	TRUE	ENSMUSG00000034024	Cct2	5.97514	3.99666	1.97848	1.19264	2.76433	5.60469	0.000220821	0.000141627
chr16	18872600	18872800	-	FALSE	FALSE	TRUE	ENSMUSG00000022706	Mrpl40	5.54231	1.48524	4.05707	2.43943	5.6747	5.58326	0.000227529	0.000150562
chr17	46591400	46591600	-	FALSE	FALSE	TRUE	ENSMUSG00000023972	Ptk7	6.37037	3.15456	3.21581	1.93343	4.49818	5.58253	0.00022776	0.000150865
chr11	113727700	113727900	-	FALSE	TRUE	TRUE	ENSMUSG00000041598	Cdc42ep4	4.47658	1.10607	3.3705	2.02619	4.71482	5.58149	0.000228094	0.000151302
chr12	104471200	104471400	-	FALSE	TRUE	TRUE	ENSMUSG00000021095	Gsc	4.47658	1.10607	3.3705	2.02619	4.71482	5.58149	0.000228094	0.000151302
chr10	39369800	39370000	+	TRUE	FALSE	TRUE	ENSMUSG00000019843	Fyn	4.47096	0.860419	3.61054	2.17004	5.05104	5.57977	0.000228644	0.000152019
chr18	74217400	74217600	+	FALSE	FALSE	TRUE	ENSMUSG00000024560	Cxxc1	4.75357	1.6344	3.11918	1.87375	4.36461	5.57543	0.000230033	0.000153825
chr7	111073800	111074000	-	FALSE	FALSE	TRUE	ENSMUSG00000005610	Eif4g2	7.06411	5.56523	1.49889	0.900301	2.09748	5.5744	0.000230365	0.000154254
chr4	117273100	117273300	-	FALSE	FALSE	TRUE	ENSMUSG00000028677	Rnf220	4.46928	1.38874	3.08054	1.84892	4.31215	5.56811	0.000232402	0.000156877
chr18	46587000	46587200	-	FALSE	FALSE	TRUE	ENSMUSG00000033184	Tmed7	5.62637	2.01356	3.61281	2.16735	5.05828	5.5641	0.000233712	0.00015855
chr7	144481100	144481300	-	FALSE	TRUE	TRUE	ENSMUSG00000037519	Ppfia1	4.97652	1.26788	3.70864	2.2245	5.19278	5.56284	0.000234126	0.000159077
chr11	119147500	119147700	-	FALSE	TRUE	TRUE	ENSMUSG00000039976	Tbc1d16	6.1306	3.08807	3.04252	1.82449	4.26055	5.56074	0.000234814	0.000159951
chr11	45909300	45909500	+	FALSE	TRUE	TRUE	ENSMUSG00000006169	Clint1	4.8598	1.6344	3.22541	1.93227	4.51855	5.55258	0.000237514	0.000163351
chr16	31957200	31957400	+	FALSE	TRUE	TRUE	ENSMUSG00000022774	Ncbp2	5.56634	2.81675	2.74959	1.64695	3.85224	5.55123	0.000237965	0.000163915
chr2	103776100	103776300	-	FALSE	FALSE	TRUE	ENSMUSG00000027184	Caprin1	6.55393	5.16873	1.3852	0.829516	1.94088	5.54936	0.00023859	0.000164694
chr7	30192000	30192200	-	FALSE	FALSE	TRUE	ENSMUSG00000001794	Capns1	4.46716	1.38874	3.07842	1.8431	4.31374	5.5476	0.000239179	0.000165427
chr7	81828900	81829100	-	FALSE	FALSE	TRUE	ENSMUSG00000025103	Btbd1	5.35951	1.88005	3.47946	2.0825	4.87643	5.54476	0.000240135	0.000166612
chr9	108573500	108573700	-	FALSE	FALSE	TRUE	ENSMUSG00000066357	Wdr6	2.6882	5.13054	-2.44233	-3.42452	-1.46015	-5.53567	0.00024322	0.0319958
chr1	33669500	33669700	-	TRUE	FALSE	TRUE	ENSMUSG00000026134	Prim2	4.80015	1.6344	3.16576	1.89183	4.43969	5.53208	0.000244448	0.000171898
chr7	45719600	45719800	+	FALSE	FALSE	TRUE	ENSMUSG00000059070	Rpl18	7.21158	6.02226	1.18932	0.710695	1.66795	5.53171	0.000244575	0.000172051
chr15	79761900	79762100	-	FALSE	TRUE	TRUE	ENSMUSG00000022420	Dnal4	4.56321	2.2567	2.30652	1.3765	3.23653	5.52107	0.000248261	0.000176487
chr17	57022200	57022400	-	FALSE	TRUE	TRUE	ENSMUSG00000007670	Khsrp	6.49788	4.11872	2.37916	1.41973	3.33859	5.52035	0.000248515	0.00017679
chr11	54870000	54870200	+	FALSE	TRUE	TRUE	ENSMUSG00000020267	Hint1	7.45991	4.3315	3.12841	1.86674	4.39008	5.51994	0.000248658	0.000176961
chr11	101322500	101322700	+	FALSE	TRUE	TRUE	ENSMUSG00000078652	Psme3	5.92179	2.08703	3.83476	2.28729	5.38223	5.51661	0.000249826	0.000178349
chr15	77080100	77080300	-	FALSE	TRUE	TRUE	ENSMUSG00000033565	Rbfox2	6.30047	3.18275	3.11771	1.8595	4.37592	5.5162	0.00024997	0.000178519
chr5	143507300	143507500	-	FALSE	FALSE	TRUE	ENSMUSG00000001847	Rac1	6.5555	3.58869	2.96681	1.76908	4.16455	5.51427	0.00025065	0.000179325
chr11	58933100	58933300	-	FALSE	TRUE	TRUE	ENSMUSG00000020496	Rnf187	6.19066	4.37664	1.81402	1.08166	2.54639	5.51408	0.000250715	0.000179401
chr10	81625800	81626000	-	FALSE	FALSE	TRUE	ENSMUSG00000034748	Sirt6	5.10995	1.10607	4.00388	2.38717	5.62058	5.51325	0.000251011	0.00017975
chrM	3200	3400	+	FALSE	FALSE	TRUE	ENSMUSG00000064341	mt-Nd1	9.77342	9.24297	0.530446	0.316113	0.744778	5.50948	0.000252345	0.00018132
chr7	112093100	112093300	+	FALSE	FALSE	TRUE	ENSMUSG00000059263	Usp47	6.41909	2.2567	4.16239	2.48026	5.84452	5.50859	0.000252662	0.000181691
chrX	20937100	20937300	-	FALSE	FALSE	TRUE	ENSMUSG00000009406	Elk1	4.86605	2.57572	2.29032	1.36456	3.21609	5.50748	0.000253057	0.000182211
chr7	80726000	80726200	-	FALSE	FALSE	TRUE	ENSMUSG00000030536	Iqgap1	5.05663	1.7962	3.26043	1.94218	4.57868	5.50596	0.000253598	0.000183882
chr9	54727500	54727700	-	TRUE	FALSE	TRUE	ENSMUSG00000061559	Wdr61	5.40191	1.99775	3.40417	2.02763	4.78071	5.50527	0.000253846	0.000184649
chr7	142651600	142651800	-	FALSE	TRUE	TRUE	ENSMUSG00000048583,ENSMUSG00000115302	Igf2,Gm49394	7.37263	5.89356	1.47907	0.88078	2.07736	5.50345	0.000254497	0.000186657
chr8	91026700	91026900	+	FALSE	FALSE	TRUE	ENSMUSG00000056608	Chd9	4.43354	1.10607	3.32747	1.97716	4.67777	5.4858	0.000260911	0.000206145
chrM	3000	3200	+	FALSE	FALSE	TRUE	ENSMUSG00000064341	mt-Nd1	9.4699	8.81671	0.653191	0.388086	0.918296	5.48504	0.000261193	0.000206992
chr2	37626400	37626600	-	FALSE	FALSE	TRUE	ENSMUSG00000026915	Strbp	5.22205	2.95742	2.26463	1.34549	3.18376	5.48497	0.000261219	0.000207068
chr2	25351200	25351400	+	FALSE	TRUE	TRUE	ENSMUSG00000036646	Man1b1	6.54279	4.05114	2.49164	1.48013	3.50316	5.48365	0.000261705	0.000208523
chr13	56740300	56740500	+	FALSE	TRUE	TRUE	ENSMUSG00000021540	Smad5	4.92919	1.6344	3.29479	1.95573	4.63386	5.47751	0.000263985	0.000215306
chr11	4140600	4140800	+	FALSE	TRUE	TRUE	ENSMUSG00000003581	Rnf215	4.82127	1.6344	3.18687	1.88939	4.48436	5.46788	0.000267604	0.000225942
chr7	13027800	13028000	+	FALSE	FALSE	TRUE	ENSMUSG00000005566	Trim28	5.90784	3.87571	2.03213	1.20349	2.86078	5.45937	0.000270842	0.000235331
chr5	111278400	111278600	+	FALSE	FALSE	TRUE	ENSMUSG00000033209	Ttc28	4.73217	1.6344	3.09777	1.83252	4.36302	5.45042	0.000274297	0.000245218
chr12	80948900	80949100	+	FALSE	FALSE	TRUE	ENSMUSG00000021134	Srsf5	4.2217	2.18639	2.0353	1.20397	2.86664	5.45019	0.000274385	0.000245468
chr9	64173300	64173500	+	TRUE	FALSE	TRUE	ENSMUSG00000032399	Rpl4	7.41293	4.59322	2.81971	1.66733	3.97209	5.44711	0.000275587	0.000248874
chr9	64173400	64173600	+	TRUE	FALSE	TRUE	ENSMUSG00000032399	Rpl4	7.41293	4.59322	2.81971	1.66733	3.97209	5.44711	0.000275587	0.000248874
chr7	19395600	19395800	+	FALSE	TRUE	TRUE	ENSMUSG00000030400	Ercc2	4.42856	1.10607	3.32249	1.96447	4.6805	5.44648	0.000275832	0.000249565
chr10	117054900	117055100	-	FALSE	FALSE	TRUE	ENSMUSG00000034024	Cct2	5.92349	3.99666	1.92683	1.13902	2.71464	5.44475	0.000276508	0.000251474
chr6	125105000	125105200	+	FALSE	FALSE	TRUE	ENSMUSG00000063870	Chd4	5.89836	3.10768	2.79068	1.64869	3.93267	5.44006	0.000278357	0.000256664
chr7	80464800	80465000	-	FALSE	TRUE	TRUE	ENSMUSG00000030528	Blm	4.92027	1.6344	3.28588	1.94041	4.63135	5.43668	0.000279691	0.000260386
chr9	24412400	24412600	-	FALSE	TRUE	TRUE	ENSMUSG00000043067	Dpy19l1	5.08081	1.10607	3.97473	2.34668	5.60278	5.43496	0.000280374	0.000262285
chr2	144566800	144567000	+	FALSE	FALSE	TRUE	ENSMUSG00000027429	Sec23b	4.41976	1.10607	3.31368	1.95371	4.67365	5.42424	0.000284676	0.000274132
chr11	87206600	87206800	+	FALSE	FALSE	TRUE	ENSMUSG00000018548	Trim37	4.25914	2.13629	2.12285	1.25157	2.99412	5.424	0.000284772	0.000274393
chr7	111073900	111074100	-	FALSE	FALSE	TRUE	ENSMUSG00000005610	Eif4g2	7.14623	5.62343	1.52279	0.897605	2.14798	5.42234	0.000285443	0.000276224
chr4	118374200	118374400	-	FALSE	FALSE	TRUE	ENSMUSG00000033253	Szt2	4.50055	1.10607	3.39448	1.99928	4.78968	5.41619	0.000287949	0.000283016
chr2	172380600	172380800	+	FALSE	TRUE	TRUE	ENSMUSG00000027498	Cstf1	4.62975	1.6344	2.99535	1.76388	4.22683	5.41477	0.000288531	0.000284585
chr4	129632100	129632300	-	FALSE	FALSE	TRUE	ENSMUSG00000053841	Txlna	4.43727	2.2567	2.18057	1.2833	3.07785	5.41006	0.00029047	0.000289786
chr11	121260500	121260700	+	FALSE	FALSE	TRUE	ENSMUSG00000039275	Foxk2	4.42032	1.10607	3.31425	1.94837	4.68013	5.40169	0.000293952	0.000299034
chr7	101999700	101999900	+	FALSE	FALSE	TRUE	ENSMUSG00000066306	Numa1	5.60923	3.0062	2.60303	1.52851	3.67755	5.3929	0.000297655	0.000308741
chr6	55065400	55065600	+	FALSE	FALSE	TRUE	ENSMUSG00000029777	Gars	4.84784	2.54122	2.30662	1.35446	3.25879	5.39289	0.000297657	0.000308746
chr10	81051200	81051400	-	FALSE	FALSE	TRUE	ENSMUSG00000004937	Sgta	5.01615	2.5431	2.47305	1.45197	3.49413	5.39178	0.000298131	0.000309979
chr8	25823200	25823400	-	FALSE	TRUE	TRUE	ENSMUSG00000031575	Ash2l	5.01615	2.5431	2.47305	1.45197	3.49413	5.39178	0.000298131	0.000309979
chr11	86224900	86225100	-	FALSE	TRUE	TRUE	ENSMUSG00000018068	Ints2	2.19181	4.85518	-2.66338	-3.76313	-1.56362	-5.39131	0.000298328	0.0474342
chr8	84661300	84661500	-	FALSE	TRUE	TRUE	ENSMUSG00000053560	Ier2	4.43587	1.10607	3.3298	1.95317	4.70643	5.38467	0.000301166	0.000317826
chr10	81178200	81178400	+	FALSE	FALSE	TRUE	ENSMUSG00000034994	Eef2	6.0735	3.89119	2.18231	1.27969	3.08492	5.38233	0.000302174	0.000320412
chr17	15490000	15490200	-	FALSE	FALSE	TRUE	ENSMUSG00000014769	Psmb1	5.31306	2.68317	2.6299	1.54083	3.71897	5.37577	0.000305013	0.00032765
chr7	80466700	80466900	-	FALSE	TRUE	TRUE	ENSMUSG00000030528	Blm	4.66026	1.6344	3.02587	1.77232	4.27942	5.37361	0.000305958	0.000330044
chr2	118529100	118529300	-	FALSE	TRUE	TRUE	ENSMUSG00000040093	Bmf	4.37656	0.860419	3.51615	2.05938	4.97291	5.37323	0.000306121	0.000330456
chr5	31194800	31195000	+	TRUE	FALSE	TRUE	ENSMUSG00000029146	Snx17	5.2162	1.6344	3.5818	2.09778	5.06583	5.37301	0.000306219	0.000330705
chr12	8284300	8284500	+	FALSE	TRUE	TRUE	ENSMUSG00000037669	Ldah	4.44212	1.10607	3.33605	1.95313	4.71896	5.37024	0.000307432	0.000333763
chr12	104471300	104471500	-	FALSE	TRUE	TRUE	ENSMUSG00000021095	Gsc	4.44212	1.10607	3.33605	1.95313	4.71896	5.37024	0.000307432	0.000333763
chr11	116023800	116024000	-	FALSE	FALSE	TRUE	ENSMUSG00000016559	H3f3b	6.75055	5.3426	1.40795	0.824221	1.99168	5.36948	0.000307763	0.000334594
chr8	110811800	110812000	-	FALSE	FALSE	TRUE	ENSMUSG00000033732	Sf3b3	5.92738	2.98773	2.93964	1.72082	4.15846	5.36922	0.000307879	0.000334885
chr11	94123700	94123900	+	FALSE	TRUE	TRUE	ENSMUSG00000020859	Spag9	5.21874	1.91706	3.30168	1.93183	4.67153	5.3656	0.000309478	0.000338889
chr11	116010200	116010400	-	FALSE	FALSE	TRUE	ENSMUSG00000020766	Galk1	6.34522	3.1343	3.21092	1.87843	4.54341	5.36442	0.000309999	0.00034019
chr18	80192800	80193000	-	FALSE	FALSE	TRUE	ENSMUSG00000024570	Rbfa	5.4242	1.26788	4.15632	2.43147	5.88117	5.36432	0.000310043	0.0003403
chr9	115310100	115310300	-	TRUE	FALSE	TRUE	ENSMUSG00000032437	Stt3b	4.61722	2.68789	1.92933	1.12804	2.73062	5.36012	0.00031191	0.000344939
chr12	87239700	87239900	-	FALSE	TRUE	TRUE	ENSMUSG00000021038	Vipas39	4.65547	1.6344	3.02107	1.76521	4.27693	5.35521	0.000314105	0.000350356
chr5	110297000	110297200	+	FALSE	FALSE	TRUE	ENSMUSG00000007080	Pole	5.47051	1.99775	3.47276	2.0275	4.91803	5.34916	0.000316835	0.000357037
chr6	125097100	125097300	+	TRUE	FALSE	TRUE	ENSMUSG00000063870	Chd4	6.22009	4.41788	1.8022	1.05084	2.55357	5.33963	0.000321188	0.000367561
chr5	123371200	123371400	+	FALSE	TRUE	TRUE	ENSMUSG00000029438	Bcl7a	4.94713	1.10607	3.84106	2.23773	5.44438	5.33318	0.000324169	0.000374682
chr5	48224700	48224900	+	FALSE	FALSE	TRUE	ENSMUSG00000031558	Slit2	4.4599	2.2567	2.2032	1.28289	3.12352	5.32935	0.000325953	0.000378909
chr4	132048900	132049100	-	TRUE	FALSE	TRUE	ENSMUSG00000028906	Epb41	5.02375	1.7962	3.22755	1.87752	4.57758	5.32213	0.000329347	0.000386884
chr11	75495600	75495800	+	FALSE	FALSE	TRUE	ENSMUSG00000020850	Prpf8	4.91516	1.6344	3.28076	1.90665	4.65487	5.3151	0.000332689	0.000394651
chr16	15626000	15626200	-	FALSE	FALSE	TRUE	ENSMUSG00000022673	Mcm4	4.93594	1.7962	3.13974	1.82353	4.45595	5.31037	0.000334957	0.000399875
chr5	140758800	140759000	-	FALSE	TRUE	TRUE	ENSMUSG00000000149	Gna12	4.73446	2.2567	2.47776	1.43819	3.51733	5.30592	0.000337102	0.000404783
chr11	32276500	32276700	+	TRUE	FALSE	TRUE	ENSMUSG00000055609	Hba-x	7.75265	6.78915	0.963497	0.55919	1.3678	5.30513	0.000337488	0.000405662
chr7	127538600	127538800	+	FALSE	FALSE	TRUE	ENSMUSG00000053877,ENSMUSG00000107023	Srcap,Gm42715	5.35599	1.26788	4.08811	2.37194	5.80427	5.30298	0.000338529	0.000408028
chr11	32214900	32215100	-	FALSE	FALSE	TRUE	ENSMUSG00000020282	Rhbdf1	4.39676	1.10607	3.29068	1.90922	4.67215	5.30277	0.000338634	0.000408266
chr16	20422400	20422600	-	TRUE	FALSE	TRUE	ENSMUSG00000022822	Abcc5	5.82733	2.01356	3.81377	2.21222	5.41531	5.30118	0.000339409	0.000410022
chr1	143094400	143094600	-	FALSE	FALSE	TRUE	ENSMUSG00000101795	Gm5835	4.86263	1.6344	3.22824	1.87243	4.58404	5.30061	0.000339686	0.000410648
chr17	56998300	56998500	+	FALSE	FALSE	TRUE	ENSMUSG00000002661	Alkbh7	4.45939	0.860419	3.59897	2.08373	5.1142	5.28756	0.000346125	0.000425061
chr7	81818200	81818400	-	FALSE	FALSE	TRUE	ENSMUSG00000025103	Btbd1	4.37809	0.860419	3.51768	2.0351	5.00025	5.28196	0.000348929	0.000431248
chr8	46635200	46635400	+	FALSE	FALSE	TRUE	ENSMUSG00000031628	Casp3	4.65291	1.6344	3.01851	1.74609	4.29093	5.28105	0.000349385	0.000432249
chr18	34606600	34606800	-	FALSE	FALSE	TRUE	ENSMUSG00000003778	Brd8	4.58105	2.25563	2.32542	1.34423	3.30661	5.27602	0.000351929	0.000437808
chr7	16816600	16816800	+	FALSE	FALSE	TRUE	ENSMUSG00000030374	Strn4	4.7483	1.6344	3.1139	1.79949	4.42831	5.27388	0.000353015	0.000440168
chr16	15625500	15625700	-	FALSE	FALSE	TRUE	ENSMUSG00000022673	Mcm4	6.12882	2.21864	3.91018	2.25839	5.56197	5.26985	0.000355072	0.000444618
chrX	74246300	74246500	-	TRUE	FALSE	TRUE	ENSMUSG00000031328	Flna	4.9288	1.6344	3.29441	1.90231	4.6865	5.26825	0.000355894	0.000446388
chr16	20422300	20422500	-	TRUE	FALSE	TRUE	ENSMUSG00000022822	Abcc5	6.20903	3.25947	2.94956	1.70116	4.19795	5.25971	0.000360305	0.000455814
chr7	49857400	49857600	+	FALSE	TRUE	TRUE	ENSMUSG00000030505	Prmt3	4.90052	2.68789	2.21263	1.2759	3.14937	5.25836	0.000361008	0.000457305
chr5	31193300	31193500	+	TRUE	FALSE	TRUE	ENSMUSG00000029146	Snx17	5.39924	1.26788	4.13135	2.38004	5.88267	5.25151	0.000364598	0.000464871
chr5	143508000	143508200	-	FALSE	FALSE	TRUE	ENSMUSG00000001847	Rac1	5.5439	1.7962	3.7477	2.1588	5.3366	5.2508	0.000364974	0.000465658
chr9	64173200	64173400	+	TRUE	FALSE	TRUE	ENSMUSG00000032399	Rpl4	6.77357	4.18078	2.59279	1.49114	3.69443	5.23941	0.000371031	0.000478231
chr8	25823000	25823200	-	FALSE	TRUE	TRUE	ENSMUSG00000031575	Ash2l	5.0989	1.88005	3.21884	1.85076	4.58693	5.23775	0.000371925	0.000480067
chr10	128548200	128548400	-	FALSE	TRUE	TRUE	ENSMUSG00000093674	Rpl41	9.98201	9.22691	0.755102	0.433763	1.07644	5.23117	0.000375481	0.000487327
chr5	129022700	129022900	+	FALSE	TRUE	TRUE	ENSMUSG00000029430	Ran	6.27304	4.69222	1.58082	0.907839	2.25379	5.22923	0.000376537	0.000489469
chr6	51467200	51467400	-	FALSE	FALSE	TRUE	ENSMUSG00000004980	Hnrnpa2b1	8.11135	7.36335	0.748006	0.428612	1.0674	5.21357	0.000385182	0.000521151
chr6	125105300	125105500	+	FALSE	FALSE	TRUE	ENSMUSG00000063870	Chd4	4.32851	2.43695	1.89156	1.08367	2.69946	5.21223	0.000385934	0.000524872
chr11	93965800	93966000	-	TRUE	FALSE	TRUE	ENSMUSG00000037601,ENSMUSG00000091228	Nme1,Gm20390	6.2815	4.65934	1.62217	0.929119	2.31521	5.21063	0.000386831	0.000529296
chr5	104459700	104459900	+	FALSE	FALSE	TRUE	ENSMUSG00000034462	Pkd2	4.47938	2.2567	2.22268	1.27292	3.17244	5.2098	0.000387293	0.000531569
chr17	46686200	46686400	-	FALSE	FALSE	TRUE	ENSMUSG00000059409	Ppp2r5d	4.38479	1.10607	3.27871	1.87602	4.6814	5.20354	0.000390829	0.000548888
chr14	73143000	73143200	+	TRUE	FALSE	TRUE	ENSMUSG00000022106	Rcbtb2	4.40699	1.10607	3.30092	1.88384	4.71799	5.18561	0.000401147	0.000598472
chr7	111072500	111072700	-	FALSE	TRUE	TRUE	ENSMUSG00000005610	Eif4g2	6.74564	5.23264	1.513	0.863245	2.16275	5.1838	0.000402203	0.000603468
chr4	124729400	124729600	+	FALSE	FALSE	TRUE	ENSMUSG00000028902	Sf3a3	4.41451	1.10607	3.30843	1.88639	4.73047	5.17926	0.000404868	0.000616018
chr3	87915600	87915800	+	FALSE	TRUE	TRUE	ENSMUSG00000004897	Hdgf	6.32047	4.63626	1.68421	0.959976	2.40845	5.17694	0.000406238	0.000622438
chr11	23488200	23488400	+	FALSE	FALSE	TRUE	ENSMUSG00000056342	Usp34	5.61294	3.06548	2.54746	1.45159	3.64334	5.17492	0.000407436	0.000628033
chr9	108575600	108575800	-	FALSE	FALSE	TRUE	ENSMUSG00000066357	Wdr6	6.14394	3.67895	2.46499	1.4045	3.52548	5.17447	0.000407703	0.000629275
chr6	55069300	55069500	+	FALSE	FALSE	TRUE	ENSMUSG00000029777	Gars	5.18964	3.03752	2.15212	1.22568	3.07856	5.17139	0.000409532	0.000637775
chr2	154857100	154857300	+	TRUE	FALSE	TRUE	ENSMUSG00000027593	Raly	4.78955	2.51681	2.27274	1.29424	3.25124	5.17065	0.000409976	0.00063983
chr6	125097000	125097200	+	TRUE	FALSE	TRUE	ENSMUSG00000063870,ENSMUSG00000098762	Chd4,Mir7045	5.98591	4.02641	1.9595	1.11509	2.80391	5.16593	0.000412805	0.000652883
chr7	130912700	130912900	+	FALSE	TRUE	TRUE	ENSMUSG00000040268	Plekha1	5.325	1.99775	3.32725	1.89277	4.76174	5.16353	0.00041425	0.000659514
chr8	123418100	123418300	+	FALSE	FALSE	TRUE	ENSMUSG00000062380	Tubb3	6.05493	3.05334	3.00159	1.70734	4.29584	5.16287	0.000414651	0.000661349
chr10	81177700	81177900	+	FALSE	FALSE	TRUE	ENSMUSG00000034994	Eef2	8.16149	7.13133	1.03016	0.585887	1.47444	5.1619	0.000415232	0.000664007
chr5	110296900	110297100	+	FALSE	FALSE	TRUE	ENSMUSG00000007080	Pole	5.08049	1.88005	3.20044	1.82009	4.58079	5.16152	0.000415464	0.000665062
chr12	16825900	16826100	+	FALSE	TRUE	TRUE	ENSMUSG00000057469	E2f6	5.27595	2.0402	3.23575	1.83965	4.63186	5.15958	0.000416643	0.000670441
chr10	119212000	119212200	-	FALSE	FALSE	TRUE	ENSMUSG00000020114	Cand1	5.35385	2.73929	2.61456	1.48615	3.74297	5.15808	0.000417552	0.000674572
chr17	46686100	46686300	-	FALSE	FALSE	TRUE	ENSMUSG00000059409	Ppp2r5d	4.8959	1.26788	3.62802	2.06204	5.19399	5.15751	0.0004179	0.000676151
chr7	111072600	111072800	-	FALSE	TRUE	TRUE	ENSMUSG00000005610	Eif4g2	7.02805	5.61397	1.41408	0.803619	2.02454	5.15672	0.000418381	0.000678334
chr11	120289300	120289500	+	FALSE	FALSE	TRUE	ENSMUSG00000039741	Bahcc1	5.20915	2.78813	2.42103	1.37506	3.467	5.15275	0.000420814	0.000689324
chr7	111073700	111073900	-	FALSE	FALSE	TRUE	ENSMUSG00000005610	Eif4g2	6.6654	5.21023	1.45516	0.826436	2.08389	5.15236	0.000421054	0.000690402
chr9	61412400	61412600	+	FALSE	FALSE	TRUE	ENSMUSG00000032280	Tle3	5.42204	2.04125	3.38079	1.91998	4.84161	5.15205	0.000421243	0.000691254
chr11	119030700	119030900	+	FALSE	TRUE	TRUE	ENSMUSG00000025577	Cbx2	6.13914	2.96776	3.17138	1.80009	4.54267	5.14844	0.000423467	0.000701229
chr7	45719400	45719600	+	TRUE	FALSE	TRUE	ENSMUSG00000059070	Rpl18	7.17265	6.07018	1.10247	0.625574	1.57936	5.14638	0.000424746	0.000706943
chr2	152890400	152890600	+	FALSE	FALSE	TRUE	ENSMUSG00000027469	Tpx2	6.10393	3.2356	2.86833	1.6274	4.10927	5.14561	0.000425221	0.00070906
chr5	115097500	115097700	+	FALSE	TRUE	TRUE	ENSMUSG00000029550	Sppl3	5.49747	1.7962	3.70127	2.09927	5.30326	5.14335	0.000426629	0.000715318
chrX	94541800	94542000	-	TRUE	FALSE	TRUE	ENSMUSG00000025151	Maged1	6.62111	4.31513	2.30599	1.30574	3.30623	5.13225	0.000433605	0.000746008
chr8	83573200	83573400	-	TRUE	FALSE	TRUE	ENSMUSG00000031708	Tecr	6.80203	5.6448	1.15723	0.655059	1.6594	5.13009	0.000434973	0.000751967
chr5	48224600	48224800	+	FALSE	FALSE	TRUE	ENSMUSG00000031558	Slit2	4.5963	2.68789	1.90841	1.08001	2.73681	5.12849	0.000435991	0.000756387
chr6	72436300	72436500	-	FALSE	FALSE	TRUE	ENSMUSG00000053907	Mat2a	2.23626	4.53141	-2.29516	-3.29197	-1.29834	-5.1257	0.000437773	0.0938558
chr11	69984400	69984600	+	TRUE	FALSE	TRUE	ENSMUSG00000018559	Ctdnep1	4.53728	1.6344	2.90288	1.64134	4.16443	5.12254	0.000439806	0.000772854
chr11	23486900	23487100	+	FALSE	FALSE	TRUE	ENSMUSG00000056342	Usp34	5.0654	1.88005	3.18535	1.80016	4.57055	5.11923	0.000441939	0.000781991
chr3	98334500	98334700	-	FALSE	FALSE	TRUE	ENSMUSG00000053398	Phgdh	4.65618	1.38874	3.26744	1.84623	4.68864	5.11809	0.00044268	0.000785155
chr7	96910600	96910800	+	FALSE	TRUE	TRUE	ENSMUSG00000048078	Tenm4	4.96355	1.38874	3.57481	2.01938	5.13025	5.11634	0.000443815	0.000789992
chr9	57537700	57537900	+	FALSE	FALSE	TRUE	ENSMUSG00000032305	Fam219b	4.85657	1.10607	3.7505	2.11776	5.38323	5.11364	0.000445569	0.000797441
chr2	157295100	157295300	+	FALSE	FALSE	TRUE	ENSMUSG00000027642	Rpn2	4.84898	2.57572	2.27325	1.2835	3.263	5.11304	0.000445965	0.000799116
chr11	86224800	86225000	-	FALSE	TRUE	TRUE	ENSMUSG00000018068	Ints2	2.14035	4.58953	-2.44917	-3.51633	-1.38202	-5.10915	0.000448516	0.0970532
chr8	102637100	102637300	-	FALSE	FALSE	TRUE	ENSMUSG00000031673	Cdh11	2.54742	5.47769	-2.93027	-4.20716	-1.65339	-5.10873	0.000448789	0.0971335
chr11	85833400	85833600	+	FALSE	FALSE	TRUE	ENSMUSG00000000093	Tbx2	4.92868	1.88005	3.04863	1.71982	4.37744	5.10739	0.000449674	0.000814748
chr10	81177800	81178000	+	FALSE	FALSE	TRUE	ENSMUSG00000034994	Eef2	7.66667	6.42016	1.24651	0.702906	1.79011	5.1047	0.000451447	0.000822171
chr15	81925900	81926100	-	TRUE	FALSE	TRUE	ENSMUSG00000022476	Polr3h	5.26017	1.26788	3.99229	2.2496	5.73497	5.09989	0.000454642	0.000835471
chr10	80145400	80145600	+	FALSE	TRUE	TRUE	ENSMUSG00000003072	Atp5d	5.71056	6.919	-1.20844	-1.73657	-0.680311	-5.09379	0.000458729	0.100018
chr11	120763800	120764000	+	FALSE	TRUE	TRUE	ENSMUSG00000078249	Hmga1b	5.80063	3.37373	2.4269	1.36603	3.48777	5.09267	0.000459484	0.000855437
chr12	91808800	91809000	-	FALSE	TRUE	TRUE	ENSMUSG00000020964	Sel1l	4.90659	1.10607	3.80051	2.13595	5.46507	5.08276	0.000466221	0.000882843
chr5	31193800	31194000	+	TRUE	FALSE	TRUE	ENSMUSG00000029146	Snx17	5.61027	1.38874	4.22153	2.37112	6.07194	5.07877	0.000468962	0.000893876
chr7	142376300	142376500	-	FALSE	TRUE	TRUE	ENSMUSG00000007891	Ctsd	6.15652	4.48491	1.6716	0.938577	2.40462	5.07659	0.000470467	0.000899901
chr2	84670300	84670500	-	FALSE	FALSE	TRUE	ENSMUSG00000076437	Selenoh	6.60715	4.50567	2.10147	1.17937	3.02358	5.07343	0.000472657	0.000908637
chr7	13027700	13027900	+	FALSE	FALSE	TRUE	ENSMUSG00000005566	Trim28	6.4499	5.20323	1.24667	0.699585	1.79374	5.0729	0.000473026	0.000910103
chr9	55223600	55223800	+	FALSE	TRUE	TRUE	ENSMUSG00000032309	Fbxo22	4.39254	2.2567	2.13584	1.19833	3.07335	5.07166	0.000473888	0.000913529
chr17	35244500	35244700	+	FALSE	FALSE	TRUE	ENSMUSG00000019432	Ddx39b	4.57582	1.6344	2.94142	1.65023	4.23262	5.07133	0.000474115	0.000914429
chr1	165593500	165593700	-	FALSE	TRUE	TRUE	ENSMUSG00000026566	Mpzl1	5.88469	3.73042	2.15427	1.20808	3.10046	5.0685	0.000476096	0.000922266
chr11	58933000	58933200	-	FALSE	TRUE	TRUE	ENSMUSG00000020496	Rnf187	6.27584	3.31152	2.96431	1.66166	4.26696	5.06586	0.000477948	0.000929562
chr8	83573300	83573500	-	FALSE	FALSE	TRUE	ENSMUSG00000031708	Tecr	6.53049	5.22246	1.30803	0.732832	1.88322	5.06243	0.000480367	0.000939047
chr12	3309500	3309700	-	TRUE	FALSE	TRUE	ENSMUSG00000020671	Rab10	5.45254	1.88005	3.57249	2.00129	5.14368	5.06172	0.000480868	0.000941003
chr5	31622300	31622500	+	FALSE	TRUE	TRUE	ENSMUSG00000106918	Mrpl33	5.18756	1.7962	3.39136	1.89975	4.88297	5.06145	0.000481058	0.000941745
chr7	142652300	142652500	-	FALSE	TRUE	TRUE	ENSMUSG00000048583,ENSMUSG00000115302	Igf2,Gm49394	6.61936	4.81047	1.80889	1.01292	2.60485	5.05913	0.000482709	0.000948183
chr4	132048800	132049000	-	TRUE	FALSE	TRUE	ENSMUSG00000028906	Epb41	4.9192	1.7962	3.12299	1.74693	4.49906	5.05229	0.000487593	0.000967077
chr13	58128400	58128600	-	TRUE	FALSE	TRUE	ENSMUSG00000007836	Hnrnpa0	5.35524	1.9356	3.41964	1.91152	4.92776	5.04779	0.000490835	0.000979512
chr16	15625400	15625600	-	FALSE	FALSE	TRUE	ENSMUSG00000022673	Mcm4	5.35618	1.88682	3.46936	1.93915	4.99958	5.04724	0.000491236	0.000981043
chr16	76403400	76403600	-	FALSE	FALSE	TRUE	ENSMUSG00000050299	Gm9843	5.73204	3.1243	2.60775	1.4575	3.75799	5.04699	0.000491421	0.000981749
chr6	125100500	125100700	+	FALSE	FALSE	TRUE	ENSMUSG00000063870	Chd4	5.92852	3.31152	2.61699	1.4621	3.77188	5.0445	0.000493222	0.00098861
chrX	94541900	94542100	-	TRUE	FALSE	TRUE	ENSMUSG00000025151	Maged1	6.53413	4.1886	2.34553	1.31027	3.38079	5.04368	0.000493822	0.000990888
chr8	123418000	123418200	+	FALSE	FALSE	TRUE	ENSMUSG00000062380	Tubb3	6.02041	3.05334	2.96707	1.65726	4.27689	5.04284	0.000494433	0.000993206
chr9	61412700	61412900	+	FALSE	FALSE	TRUE	ENSMUSG00000032280	Tle3	4.60256	1.6344	2.96816	1.65785	4.27847	5.04278	0.00049448	0.000993388
chr7	49857500	49857700	+	FALSE	TRUE	TRUE	ENSMUSG00000030505	Prmt3	5.0457	1.88005	3.16565	1.76778	4.56352	5.04142	0.000495467	0.000997125
chr3	98334400	98334600	-	FALSE	FALSE	TRUE	ENSMUSG00000053398	Phgdh	4.62145	1.38874	3.23271	1.80492	4.6605	5.04032	0.000496273	0.00100017
chr19	52991600	52991800	-	FALSE	FALSE	TRUE	ENSMUSG00000025027	Xpnpep1	5.03439	2.86913	2.16526	1.20703	3.12348	5.03037	0.000503615	0.00102769
chr3	89779400	89779600	+	FALSE	FALSE	TRUE	ENSMUSG00000042572	Ube2q1	4.66269	2.57226	2.09042	1.16498	3.01586	5.02854	0.000504978	0.00103274
chr19	5602200	5602400	+	FALSE	FALSE	TRUE	ENSMUSG00000024925	Rnaseh2c	5.34538	1.26788	4.07749	2.27213	5.88286	5.02788	0.000505472	0.00103458
chr15	77080000	77080200	-	FALSE	TRUE	TRUE	ENSMUSG00000033565	Rbfox2	5.85519	3.16687	2.68832	1.49729	3.87935	5.02477	0.000507797	0.00104316
chr7	80726700	80726900	-	FALSE	TRUE	TRUE	ENSMUSG00000030536	Iqgap1	4.40082	2.18059	2.22023	1.2365	3.20396	5.02436	0.000508106	0.0010443
chr7	30190500	30190700	-	FALSE	FALSE	TRUE	ENSMUSG00000001794	Capns1	6.05013	2.95647	3.09366	1.72157	4.46575	5.01935	0.000511882	0.00105816
chr2	168926700	168926900	-	FALSE	FALSE	TRUE	ENSMUSG00000027551	Zfp64	4.73029	1.26788	3.46241	1.9251	4.99972	5.01389	0.000516032	0.00107326
chr17	35244200	35244400	+	FALSE	FALSE	TRUE	ENSMUSG00000019432	Ddx39b	5.40333	1.95613	3.44719	1.91662	4.97777	5.01382	0.000516088	0.00107346
chr4	116601700	116601900	-	FALSE	TRUE	TRUE	ENSMUSG00000028693	Nasp	6.88691	5.49007	1.39685	0.776218	2.01748	5.01041	0.000518692	0.00108287
chr9	120573700	120573900	+	FALSE	TRUE	TRUE	ENSMUSG00000025794	Rpl14	6.49031	4.86987	1.62044	0.899037	2.34185	5.00047	0.000526384	0.00111037
chr7	19395500	19395700	+	FALSE	TRUE	TRUE	ENSMUSG00000030400	Ercc2	5.19148	1.91706	3.27442	1.81619	4.73266	4.99878	0.000527699	0.00111503
chr11	4682900	4683100	+	FALSE	TRUE	TRUE	ENSMUSG00000020412	Ascc2	5.11838	1.6344	3.48398	1.93214	5.03582	4.99788	0.000528403	0.00111751
chr5	31193400	31193600	+	TRUE	FALSE	TRUE	ENSMUSG00000029146	Snx17	5.28835	1.26788	4.02047	2.22756	5.81338	4.99201	0.000533018	0.00113374
chrM	14600	14800	+	FALSE	FALSE	TRUE	ENSMUSG00000064370	mt-Cytb	9.92112	9.47785	0.443268	0.245383	0.641153	4.98667	0.000537256	0.00114851
chr7	28974500	28974700	-	FALSE	TRUE	TRUE	ENSMUSG00000053565	Eif3k	6.47695	5.00553	1.47142	0.814412	2.12843	4.98567	0.000538055	0.00115128
chr11	120763900	120764100	+	FALSE	TRUE	TRUE	ENSMUSG00000078249	Hmga1b	6.66171	4.77404	1.88766	1.04478	2.73055	4.98555	0.000538154	0.00115163
chr15	81925800	81926000	-	TRUE	FALSE	TRUE	ENSMUSG00000022476	Polr3h	4.79141	1.10607	3.68534	2.03879	5.33188	4.98265	0.000540467	0.00115962
chr1	172196900	172197100	-	FALSE	TRUE	TRUE	ENSMUSG00000013698	Pea15a	1.45536	4.74229	-3.28693	-4.75704	-1.81681	-4.97733	0.000544755	0.13023
chr2	180033700	180033900	+	FALSE	TRUE	TRUE	ENSMUSG00000039108	Lsm14b	6.11914	4.30491	1.81424	1.00043	2.62804	4.96282	0.000556619	0.00121446
chr18	80192700	80192900	-	FALSE	FALSE	TRUE	ENSMUSG00000024570	Rbfa	5.53373	1.38874	4.14499	2.28481	6.00517	4.96051	0.000558535	0.00122085
chr5	112221400	112221600	-	FALSE	FALSE	TRUE	ENSMUSG00000097767	Miat	6.48174	2.81452	3.66722	2.02057	5.31387	4.95785	0.000560748	0.0012282
chr6	6578300	6578500	-	FALSE	FALSE	TRUE	ENSMUSG00000042541	Sem1	6.58479	5.19534	1.38945	0.764842	2.01406	4.95213	0.00056554	0.00124402
chr8	48226000	48226200	-	FALSE	FALSE	FALSE	NA	NA	5.09456	1.6344	3.46016	1.90433	5.01599	4.95098	0.000566505	0.00124719
chr8	46635400	46635600	+	FALSE	FALSE	TRUE	ENSMUSG00000031628	Casp3	4.83708	2.54122	2.29586	1.26333	3.32839	4.94996	0.000567373	0.00125003
chr18	35805500	35805700	+	FALSE	TRUE	TRUE	ENSMUSG00000091896	Ube2d2a	4.58285	2.51681	2.06604	1.13638	2.9957	4.94735	0.000569577	0.00125724
chr4	129631700	129631900	-	FALSE	FALSE	TRUE	ENSMUSG00000053841	Txlna	4.62816	1.6344	2.99377	1.64636	4.34117	4.94625	0.000570507	0.00126027
chr13	96655400	96655600	-	FALSE	FALSE	TRUE	ENSMUSG00000021670	Hmgcr	5.10035	2.0402	3.06015	1.67957	4.44074	4.93443	0.000580645	0.00130234
chr15	76597800	76598000	-	FALSE	TRUE	TRUE	ENSMUSG00000034022	Cpsf1	2.08229	4.3325	-2.25021	-3.26576	-1.23466	-4.93263	0.000582201	0.143644
chr10	81051100	81051300	-	FALSE	FALSE	TRUE	ENSMUSG00000004937	Sgta	4.87053	2.5431	2.32743	1.27689	3.37797	4.93196	0.000582785	0.00131849
chr11	118023300	118023500	+	FALSE	TRUE	TRUE	ENSMUSG00000017715	Pgs1	4.89312	1.10607	3.78705	2.07754	5.49656	4.93159	0.00058311	0.00132094
chr3	121426600	121426800	+	TRUE	FALSE	TRUE	ENSMUSG00000053931	Cnn3	6.20851	4.54788	1.66063	0.909983	2.41128	4.92487	0.000588983	0.00136493
chr4	116602600	116602800	-	FALSE	FALSE	TRUE	ENSMUSG00000028693	Nasp	6.50788	5.14107	1.36681	0.748896	1.98472	4.92423	0.000589546	0.00136912
chr6	115792500	115792700	+	FALSE	FALSE	TRUE	ENSMUSG00000030319	Cand2	4.59665	1.38874	3.20791	1.75752	4.65831	4.92371	0.000589996	0.00137247
chr13	12277400	12277600	-	FALSE	FALSE	TRUE	ENSMUSG00000052374	Actn2	4.8257	1.10607	3.71963	2.03645	5.40281	4.91957	0.00059366	0.00139962
chr17	35142600	35142800	+	FALSE	FALSE	TRUE	ENSMUSG00000024392	Bag6	4.72999	2.60527	2.12473	1.16299	3.08647	4.91817	0.0005949	0.00140877
chr9	103365000	103365200	-	FALSE	FALSE	TRUE	ENSMUSG00000032803	Cdv3	6.01115	4.00114	2.01002	1.10006	2.91997	4.91742	0.000595567	0.00141369
chr6	6560500	6560700	-	FALSE	FALSE	TRUE	ENSMUSG00000042541	Sem1	6.53011	5.08733	1.44278	0.789437	2.09611	4.91607	0.000596769	0.00142253
chr11	51606700	51606900	-	TRUE	FALSE	TRUE	ENSMUSG00000020358	Hnrnpab	7.23635	6.00886	1.22749	0.670463	1.78451	4.90569	0.000606093	0.00149046
chr7	127035800	127036000	-	TRUE	FALSE	TRUE	ENSMUSG00000030677	Kif22	5.09481	2.75098	2.34383	1.27752	3.41015	4.89327	0.000617452	0.00157174
chr15	102435500	102435700	+	FALSE	TRUE	TRUE	ENSMUSG00000001280	Sp1	5.03031	2.68317	2.34715	1.27861	3.41568	4.89001	0.000620473	0.00159308
chr8	70529600	70529800	+	FALSE	FALSE	TRUE	ENSMUSG00000019428	Fkbp8	5.99649	4.17955	1.81694	0.989686	2.6442	4.88944	0.000621005	0.00159683
chr19	46894400	46894600	-	FALSE	TRUE	TRUE	ENSMUSG00000025041	Nt5c2	4.36958	2.2567	2.11288	1.15085	3.07491	4.88926	0.00062117	0.00159799
chr19	46894500	46894700	-	FALSE	TRUE	TRUE	ENSMUSG00000025041	Nt5c2	4.36958	2.2567	2.11288	1.15085	3.07491	4.88926	0.00062117	0.00159799
chr19	47015500	47015700	+	FALSE	FALSE	TRUE	ENSMUSG00000034336	Ina	4.42449	2.54122	1.88327	1.02502	2.74151	4.88493	0.000625207	0.00162631
chrX	106437800	106438000	-	FALSE	FALSE	TRUE	ENSMUSG00000033737	Fndc3c1	5.6811	2.18639	3.49471	1.90155	5.08788	4.88324	0.000626793	0.00163738
chr6	55065500	55065700	+	FALSE	FALSE	TRUE	ENSMUSG00000029777	Gars	4.47353	2.42772	2.04581	1.11266	2.97897	4.88055	0.000629321	0.00165497
chr2	170114600	170114800	-	FALSE	FALSE	TRUE	ENSMUSG00000052056	Zfp217	4.34332	1.10607	3.23724	1.75957	4.71491	4.87703	0.000632649	0.00167801
chr11	119147400	119147600	-	FALSE	TRUE	TRUE	ENSMUSG00000039976	Tbc1d16	5.88521	3.16283	2.72239	1.47891	3.96586	4.87382	0.000635698	0.00169901
chr8	85075900	85076100	-	FALSE	FALSE	TRUE	ENSMUSG00000005150	Wdr83	4.56794	1.38874	3.1792	1.72627	4.63213	4.87114	0.00063826	0.00171657
chr11	120289200	120289400	+	FALSE	FALSE	TRUE	ENSMUSG00000039741	Bahcc1	5.11738	2.78813	2.32925	1.2641	3.3944	4.86814	0.000641139	0.00173621
chr11	32277400	32277600	+	FALSE	FALSE	TRUE	ENSMUSG00000055609	Hba-x	7.68198	6.83379	0.848191	0.459905	1.23648	4.86295	0.000646152	0.00177019
chr4	72118100	72118300	-	FALSE	TRUE	TRUE	ENSMUSG00000008305	Tle1	5.81262	3.1243	2.68832	1.45748	3.91917	4.86222	0.000646856	0.00177494
chr6	125096200	125096400	+	TRUE	FALSE	TRUE	ENSMUSG00000063870	Chd4	4.87512	2.98868	1.88644	1.02242	2.75046	4.86043	0.000648599	0.00178668
chr13	24805700	24805900	+	FALSE	FALSE	TRUE	ENSMUSG00000019132	BC005537	4.42032	1.6344	2.78593	1.50967	4.06219	4.85945	0.000649553	0.00179309
chrX	106437900	106438100	-	FALSE	FALSE	TRUE	ENSMUSG00000033737	Fndc3c1	5.52563	2.13629	3.38934	1.83543	4.94324	4.85564	0.000653277	0.00181801
chr5	115097700	115097900	+	FALSE	TRUE	TRUE	ENSMUSG00000029550	Sppl3	4.58031	1.38874	3.19157	1.72662	4.65653	4.84997	0.000658868	0.00185515
chr7	127538700	127538900	+	FALSE	FALSE	TRUE	ENSMUSG00000053877,ENSMUSG00000107023	Srcap,Gm42715	5.14359	1.26788	3.87571	2.09668	5.65475	4.8498	0.000659033	0.00185624
chr7	35647300	35647500	-	TRUE	FALSE	TRUE	ENSMUSG00000030417	Pdcd5	6.11136	2.64732	3.46404	1.87347	5.05462	4.84827	0.000660554	0.00186628
chr7	127028100	127028300	-	FALSE	FALSE	TRUE	ENSMUSG00000030677	Kif22	4.97323	2.95742	2.01581	1.09002	2.9416	4.84726	0.00066156	0.0018729
chr11	116010100	116010300	-	FALSE	FALSE	TRUE	ENSMUSG00000020766	Galk1	5.96305	2.28645	3.6766	1.98803	5.36517	4.84713	0.000661686	0.00187373
chr1	72858200	72858400	-	FALSE	TRUE	TRUE	ENSMUSG00000026185	Igfbp5	4.28632	2.43695	1.84937	0.99925	2.69949	4.84285	0.00066596	0.00190177
chr7	101999600	101999800	+	FALSE	FALSE	TRUE	ENSMUSG00000066306	Numa1	4.58049	1.38874	3.19175	1.72447	4.65904	4.84254	0.000666269	0.00190379
chr4	116602200	116602400	-	FALSE	FALSE	TRUE	ENSMUSG00000028693	Nasp	6.31397	4.70048	1.61349	0.871347	2.35563	4.8399	0.000668918	0.00192106
chr12	113131400	113131600	+	FALSE	FALSE	TRUE	ENSMUSG00000021144	Mta1	5.32143	1.96625	3.35518	1.81163	4.89873	4.83896	0.000669861	0.00192719
chr16	90224300	90224500	+	FALSE	FALSE	TRUE	ENSMUSG00000022982	Sod1	6.53596	5.17912	1.35684	0.731821	1.98186	4.83273	0.000676167	0.00196796
chr7	19715200	19715400	-	TRUE	FALSE	TRUE	ENSMUSG00000002984	Tomm40	4.60391	2.54122	2.0627	1.11204	3.01335	4.83025	0.000678702	0.00198423
chr7	28974600	28974800	-	FALSE	TRUE	TRUE	ENSMUSG00000053565	Eif3k	6.45044	5.00553	1.4449	0.778806	2.111	4.82901	0.000679971	0.00199235
chr4	116601600	116601800	-	FALSE	TRUE	TRUE	ENSMUSG00000028693	Nasp	7.22022	6.01904	1.20118	0.647262	1.7551	4.82747	0.000681549	0.00200243
chr11	70969700	70969900	-	FALSE	FALSE	TRUE	ENSMUSG00000040667	Nup88	6.2213	4.32784	1.89346	1.02002	2.7669	4.82591	0.000683153	0.00201264
chr11	101752300	101752500	+	FALSE	FALSE	TRUE	ENSMUSG00000034931	Dhx8	4.52254	1.6344	2.88815	1.55509	4.2212	4.82313	0.000686015	0.00203081
chr17	45662700	45662900	-	FALSE	FALSE	TRUE	ENSMUSG00000036026	Tmem63b	4.70987	1.6344	3.07547	1.65409	4.49686	4.81678	0.000692609	0.00207237
chr7	127035700	127035900	-	TRUE	FALSE	TRUE	ENSMUSG00000030677	Kif22	4.89175	2.72088	2.17087	1.16693	3.17481	4.81377	0.000695763	0.0020921
chr4	116602700	116602900	-	FALSE	FALSE	TRUE	ENSMUSG00000028693	Nasp	6.98462	5.78112	1.2035	0.646483	1.76052	4.80988	0.000699855	0.00211755
chr18	34606500	34606700	-	FALSE	FALSE	TRUE	ENSMUSG00000003778	Brd8	4.33345	2.25563	2.07783	1.11589	3.03976	4.80863	0.000701177	0.00212574
chr18	42574800	42575000	+	FALSE	TRUE	TRUE	ENSMUSG00000024498	Tcerg1	4.81997	2.64204	2.17793	1.16871	3.18714	4.80416	0.000705915	0.00215495
chr11	120764100	120764300	+	FALSE	TRUE	TRUE	ENSMUSG00000078249	Hmga1b	5.8775	3.83987	2.03762	1.09336	2.98188	4.80385	0.000706254	0.00215704
chr5	31193900	31194100	+	TRUE	FALSE	TRUE	ENSMUSG00000029146	Snx17	5.18468	1.26788	3.9168	2.10006	5.73353	4.79951	0.000710893	0.00218543
chr2	91607400	91607600	+	FALSE	FALSE	TRUE	ENSMUSG00000040549	Ckap5	4.61904	1.6344	2.98465	1.5979	4.3714	4.79129	0.000719767	0.0022392
chr6	125096100	125096300	+	TRUE	FALSE	TRUE	ENSMUSG00000063870	Chd4	4.84219	2.98868	1.85351	0.992262	2.71476	4.79097	0.000720116	0.0022413
chr1	24195400	24195600	+	FALSE	FALSE	TRUE	ENSMUSG00000026147	Col9a1	4.3767	1.6344	2.74231	1.46777	4.01684	4.78984	0.000721344	0.00224867
chr5	149050200	149050400	-	FALSE	FALSE	TRUE	ENSMUSG00000066551	Hmgb1	6.90295	5.73661	1.16633	0.623807	1.70886	4.78585	0.000725714	0.00227483
chr15	102084100	102084300	+	FALSE	FALSE	TRUE	ENSMUSG00000058655	Eif4b	5.98303	4.31287	1.67016	0.893276	2.44705	4.78585	0.000725717	0.00227485
chr1	165593400	165593600	-	FALSE	TRUE	TRUE	ENSMUSG00000026566	Mpzl1	5.73788	3.73042	2.00746	1.07255	2.94236	4.78008	0.000732072	0.00231259
chr6	125100700	125100900	+	FALSE	FALSE	TRUE	ENSMUSG00000063870	Chd4	5.45124	2.06077	3.39046	1.81009	4.97084	4.77591	0.000736704	0.00233988
chr17	35864100	35864300	+	FALSE	FALSE	TRUE	ENSMUSG00000059791	Nrm	4.99435	1.91706	3.07729	1.64288	4.5117	4.77587	0.000736746	0.00234013
chr3	116116000	116116200	-	FALSE	FALSE	TRUE	ENSMUSG00000027962	Vcam1	5.26774	1.95613	3.31161	1.76743	4.85578	4.77418	0.000738635	0.00235121
chr16	76403300	76403500	-	FALSE	FALSE	TRUE	ENSMUSG00000050299	Gm9843	5.80242	3.60715	2.19526	1.17159	3.21893	4.77402	0.000738817	0.00235227
chr8	70529500	70529700	+	FALSE	FALSE	TRUE	ENSMUSG00000019428	Fkbp8	6.69244	4.97111	1.72132	0.91818	2.52447	4.77118	0.000741993	0.00237082
chr17	57022400	57022600	-	FALSE	TRUE	TRUE	ENSMUSG00000007670	Khsrp	4.52068	2.47196	2.04872	1.09268	3.00476	4.77051	0.000742755	0.00237526
chr7	28400400	28400600	-	FALSE	TRUE	TRUE	ENSMUSG00000109336	Samd4b	4.68775	2.63041	2.05734	1.09724	3.01744	4.77033	0.000742949	0.00237639
chr12	26310200	26310400	-	FALSE	TRUE	TRUE	ENSMUSG00000020642	Rnf144a	5.18611	1.92313	3.26298	1.73982	4.78614	4.76898	0.000744468	0.00238522
chr6	4531800	4532000	+	FALSE	FALSE	TRUE	ENSMUSG00000029661	Col1a2	4.37875	2.54122	1.83753	0.979513	2.69555	4.76756	0.000746078	0.00239456
chr6	4531900	4532100	+	FALSE	FALSE	TRUE	ENSMUSG00000029661	Col1a2	4.37875	2.54122	1.83753	0.979513	2.69555	4.76756	0.000746078	0.00239456
chr8	102636900	102637100	-	FALSE	FALSE	TRUE	ENSMUSG00000031673	Cdh11	2.03441	5.46725	-3.43284	-5.03594	-1.82974	-4.76706	0.000746641	0.193336
chr4	135214500	135214700	-	FALSE	TRUE	TRUE	ENSMUSG00000037242	Clic4	4.40334	2.25563	2.14771	1.14456	3.15085	4.76616	0.000747657	0.00240369
chr6	51467100	51467300	-	FALSE	FALSE	TRUE	ENSMUSG00000004980	Hnrnpa2b1	8.10838	7.36584	0.742542	0.395705	1.08938	4.76598	0.000747858	0.00240486
chr12	16826000	16826200	+	FALSE	TRUE	TRUE	ENSMUSG00000057469	E2f6	5.1836	1.99775	3.18586	1.69705	4.67466	4.76371	0.000750434	0.00241971
chr7	30190700	30190900	-	FALSE	FALSE	TRUE	ENSMUSG00000001794	Capns1	4.54794	1.38874	3.1592	1.6821	4.63631	4.76127	0.000753216	0.0024357
chr2	157294200	157294400	+	FALSE	FALSE	TRUE	ENSMUSG00000027642	Rpn2	4.23007	2.18059	2.04948	1.09097	3.008	4.75995	0.000754719	0.00244431
chr6	115792600	115792800	+	FALSE	FALSE	TRUE	ENSMUSG00000030319	Cand2	4.42568	1.6344	2.79129	1.48574	4.09684	4.75957	0.000755155	0.00244681
chr12	113131300	113131500	+	FALSE	FALSE	TRUE	ENSMUSG00000021144	Mta1	4.97006	2.82022	2.14984	1.14369	3.156	4.75661	0.00075855	0.00246618
chr19	44574600	44574800	+	FALSE	TRUE	TRUE	ENSMUSG00000036450	Hif1an	4.58347	1.38874	3.19473	1.69906	4.6904	4.75505	0.000760351	0.00247642
chr4	126441100	126441300	-	FALSE	TRUE	TRUE	ENSMUSG00000041530	Ago1	4.39676	1.6344	2.76236	1.46873	4.056	4.75364	0.000761981	0.00248566
chr7	35647200	35647400	-	TRUE	FALSE	TRUE	ENSMUSG00000030417	Pdcd5	5.96125	2.64732	3.31393	1.76084	4.86702	4.75011	0.000766066	0.00250874
chr11	5071000	5071200	-	FALSE	FALSE	TRUE	ENSMUSG00000009079	Ewsr1	6.35922	4.85284	1.50637	0.800142	2.21261	4.74835	0.000768122	0.0025203
chr5	143508100	143508300	-	FALSE	FALSE	TRUE	ENSMUSG00000001847	Rac1	5.34019	1.7962	3.54399	1.8821	5.20588	4.7473	0.00076934	0.00252714
chr17	46685600	46685800	-	FALSE	FALSE	TRUE	ENSMUSG00000059409	Ppp2r5d	4.98871	2.86913	2.11958	1.12442	3.11473	4.7415	0.00077614	0.00256509
chr9	36786500	36786700	-	FALSE	FALSE	TRUE	ENSMUSG00000062762	Ei24	4.78449	2.98868	1.79581	0.951362	2.64026	4.73417	0.000784823	0.00261305
chr7	80464700	80464900	-	FALSE	TRUE	TRUE	ENSMUSG00000030528	Blm	4.88411	1.88005	3.00406	1.591	4.41713	4.73265	0.000786646	0.00262305
chr5	138104900	138105100	+	FALSE	TRUE	TRUE	ENSMUSG00000029729	Zkscan1	5.20309	1.48524	3.71784	1.96852	5.46717	4.73127	0.000788291	0.00263205
chr7	80098700	80098900	-	FALSE	FALSE	TRUE	ENSMUSG00000030541	Idh2	5.8931	4.02511	1.868	0.988996	2.74699	4.7309	0.000788733	0.00263446
chr11	69343600	69343800	-	FALSE	TRUE	TRUE	ENSMUSG00000018474	Chd3	6.27957	3.98646	2.29311	1.21406	3.37216	4.73088	0.000788767	0.00263464
chr7	45720100	45720300	+	FALSE	FALSE	TRUE	ENSMUSG00000059070	Rpl18	6.35214	4.68645	1.66569	0.881855	2.44952	4.73073	0.000788943	0.0026356
chr13	12277300	12277500	-	FALSE	FALSE	TRUE	ENSMUSG00000052374	Actn2	4.74438	1.10607	3.63831	1.9261	5.35051	4.73043	0.000789305	0.00263758
chr4	143132200	143132400	-	FALSE	FALSE	TRUE	ENSMUSG00000057637	Prdm2	4.75194	1.10607	3.64587	1.92834	5.3634	4.72557	0.000795148	0.00266934
chr7	45720000	45720200	+	FALSE	FALSE	TRUE	ENSMUSG00000059070	Rpl18	6.69474	5.015	1.67975	0.887523	2.47198	4.72011	0.000801782	0.00270511
chr14	79624800	79625000	+	FALSE	FALSE	TRUE	ENSMUSG00000022024	Sugt1	5.99681	4.39168	1.60512	0.846745	2.3635	4.71173	0.000812075	0.00275998
chr5	138104800	138105000	+	FALSE	TRUE	TRUE	ENSMUSG00000029729	Zkscan1	4.64565	1.26788	3.37777	1.78112	4.97442	4.70952	0.00081481	0.00277443
chr6	125105200	125105400	+	FALSE	FALSE	TRUE	ENSMUSG00000063870	Chd4	5.87113	3.49778	2.37335	1.25094	3.49575	4.70727	0.000817601	0.00278913
chr3	88058000	88058200	-	FALSE	FALSE	TRUE	ENSMUSG00000028070	Naxe	4.96889	2.76398	2.20491	1.16207	3.24775	4.70685	0.000818128	0.0027919
chr2	84669800	84670000	-	FALSE	TRUE	TRUE	ENSMUSG00000076437	Selenoh	5.45192	3.10768	2.34424	1.23543	3.45306	4.70653	0.000818529	0.002794
chr13	96655700	96655900	-	FALSE	FALSE	TRUE	ENSMUSG00000021670	Hmgcr	5.18019	1.80798	3.3722	1.7769	4.96751	4.70573	0.000819522	0.00279921
chr7	111072700	111072900	-	FALSE	FALSE	TRUE	ENSMUSG00000005610	Eif4g2	6.5073	5.07266	1.43463	0.755944	2.11332	4.70573	0.000819523	0.00279922
chr8	78508500	78508700	-	FALSE	FALSE	FALSE	NA	NA	4.31591	2.2567	2.05921	1.08403	3.0344	4.70079	0.000825719	0.00283158
chr4	43443600	43443800	+	FALSE	FALSE	TRUE	ENSMUSG00000028458	Tesk1	4.85948	1.88005	2.97943	1.56791	4.39095	4.69897	0.000828012	0.00284349
chr9	36786400	36786600	-	FALSE	FALSE	TRUE	ENSMUSG00000062762	Ei24	4.89684	3.0136	1.88324	0.989456	2.77703	4.69061	0.000838629	0.00289818
chr11	93965700	93965900	-	FALSE	FALSE	TRUE	ENSMUSG00000037601,ENSMUSG00000091228	Nme1,Gm20390	5.94561	4.41978	1.52583	0.800512	2.25114	4.68313	0.000848262	0.00294718
chr7	44251800	44252000	+	FALSE	TRUE	TRUE	ENSMUSG00000045411	2410002F23Rik	5.54909	2.04627	3.50282	1.8362	5.16945	4.67883	0.000853847	0.00297532
chr11	115933600	115933800	+	TRUE	FALSE	TRUE	ENSMUSG00000020755	Sap30bp	2.35424	4.35144	-1.9972	-2.94792	-1.04648	-4.67656	0.000856813	0.229823
chr11	115933700	115933900	+	FALSE	FALSE	TRUE	ENSMUSG00000020755	Sap30bp	2.35424	4.35144	-1.9972	-2.94792	-1.04648	-4.67656	0.000856813	0.229823
chr19	44036300	44036500	-	FALSE	TRUE	TRUE	ENSMUSG00000025198	Erlin1	4.79863	1.88005	2.91858	1.52831	4.30885	4.67335	0.000861013	0.00301113
chr11	52121900	52122100	+	FALSE	TRUE	TRUE	ENSMUSG00000020349	Ppp2ca	6.15782	4.74208	1.41574	0.741323	2.09016	4.67317	0.000861253	0.00301233
chr9	108575700	108575900	-	FALSE	FALSE	TRUE	ENSMUSG00000066357	Wdr6	5.88406	3.41759	2.46648	1.29121	3.64175	4.67195	0.000862858	0.00302031
chr17	87708400	87708600	+	FALSE	FALSE	TRUE	ENSMUSG00000024151	Msh2	4.80406	1.88005	2.92401	1.52937	4.31864	4.6674	0.000868887	0.00305013
chr13	55247200	55247400	+	FALSE	FALSE	TRUE	ENSMUSG00000021488	Nsd1	4.85391	1.88005	2.97386	1.55489	4.39283	4.66556	0.000871335	0.00306217
chr5	52847800	52848000	+	FALSE	TRUE	TRUE	ENSMUSG00000029176	Anapc4	4.28055	2.43695	1.8436	0.963493	2.72371	4.66324	0.000874424	0.00307732
chr11	70237500	70237700	-	TRUE	TRUE	TRUE	ENSMUSG00000020831,ENSMUSG00000040904	0610010K14Rik,Gm21988	4.95479	3.0136	1.9412	1.01409	2.86831	4.66118	0.000877185	0.00309082
chr17	28328800	28329000	+	FALSE	FALSE	TRUE	ENSMUSG00000037805	Rpl10a	5.04683	6.43205	-1.38522	-2.04787	-0.722571	-4.65364	0.00088737	0.239141
chr13	48261200	48261400	+	TRUE	FALSE	TRUE	ENSMUSG00000021379	Id4	4.76298	1.10607	3.6569	1.90595	5.40786	4.64938	0.000893163	0.00318575
chr9	78480300	78480500	-	FALSE	FALSE	TRUE	ENSMUSG00000037742	Eef1a1	9.63296	10.042	-0.409077	-0.605189	-0.212964	-4.64362	0.000901085	0.243214
chr11	119147600	119147800	-	FALSE	FALSE	TRUE	ENSMUSG00000039976	Tbc1d16	5.77087	3.46958	2.30128	1.19724	3.40533	4.64026	0.000905739	0.00331908
chr7	142652600	142652800	-	FALSE	TRUE	TRUE	ENSMUSG00000048583,ENSMUSG00000115302	Igf2,Gm49394	7.12926	5.69035	1.43891	0.748474	2.12935	4.63945	0.000906861	0.00333088
chr10	117055200	117055400	-	FALSE	FALSE	TRUE	ENSMUSG00000034024	Cct2	5.83114	3.36242	2.46871	1.28336	3.65406	4.6364	0.000911105	0.00337537
chrX	106437600	106437800	-	FALSE	FALSE	TRUE	ENSMUSG00000033737	Fndc3c1	5.06078	1.95613	3.10465	1.61395	4.59536	4.63638	0.000911138	0.00337573
chr9	108575800	108576000	-	FALSE	FALSE	TRUE	ENSMUSG00000066357	Wdr6	5.00654	1.7962	3.21034	1.66393	4.75675	4.6215	0.00093218	0.00359312
chr2	153764900	153765100	+	FALSE	FALSE	TRUE	ENSMUSG00000027479	Mapre1	5.86943	4.0486	1.82083	0.943306	2.69836	4.6192	0.000935475	0.0036267
chr10	117055900	117056100	-	FALSE	FALSE	TRUE	ENSMUSG00000034024	Cct2	5.99329	3.76565	2.22764	1.1538	3.30149	4.61806	0.000937107	0.00364329
chr16	32628400	32628600	+	FALSE	FALSE	TRUE	ENSMUSG00000022797	Tfrc	4.76636	1.88005	2.88631	1.49399	4.27862	4.61489	0.000941687	0.00368966
chr18	24622000	24622200	+	FALSE	FALSE	TRUE	ENSMUSG00000024271	Elp2	2.24486	4.55565	-2.3108	-3.42562	-1.19597	-4.61436	0.000942443	0.255107
chr15	79429800	79430000	-	FALSE	FALSE	TRUE	ENSMUSG00000022433	Csnk1e	4.93151	2.82022	2.11129	1.09177	3.13082	4.61006	0.000948691	0.00376011
chr8	79687700	79687900	-	FALSE	FALSE	TRUE	ENSMUSG00000058355	Abce1	4.47098	1.38874	3.08224	1.59335	4.57112	4.60852	0.000950942	0.00378264
chr1	62815500	62815700	+	FALSE	TRUE	TRUE	ENSMUSG00000025969	Nrp2	4.73839	1.88005	2.85834	1.4774	4.23928	4.60781	0.000951976	0.00379296
chr5	123248400	123248600	+	FALSE	TRUE	TRUE	ENSMUSG00000029440	Psmd9	4.30405	2.2567	2.04735	1.05755	3.03716	4.6047	0.000956544	0.00383845
chr4	117272000	117272200	-	FALSE	TRUE	TRUE	ENSMUSG00000028677	Rnf220	6.10415	3.3606	2.74355	1.41703	4.07006	4.60424	0.000957223	0.0038452
chr7	128766100	128766300	+	FALSE	FALSE	TRUE	ENSMUSG00000055319	Sec23ip	5.35134	1.38874	3.9626	2.04636	5.87884	4.60349	0.000958332	0.00385619
chr2	180032500	180032700	+	FALSE	FALSE	TRUE	ENSMUSG00000039108	Lsm14b	5.09166	1.80798	3.28368	1.69568	4.87168	4.60327	0.000958648	0.00385932
chr12	3309600	3309800	-	TRUE	FALSE	TRUE	ENSMUSG00000020671	Rab10	4.2958	2.43695	1.85885	0.95961	2.75809	4.60178	0.00096085	0.00388112
chr13	58127800	58128000	-	FALSE	FALSE	TRUE	ENSMUSG00000007836	Hnrnpa0	6.50335	7.57732	-1.07397	-1.59353	-0.554409	-4.60164	0.000961052	0.26028
chr7	45127400	45127600	-	TRUE	FALSE	TRUE	ENSMUSG00000074129,ENSMUSG00000065219,ENSMUSG00000089989	Rpl13a,Snord32a,Gm45713	8.0298	8.69095	-0.661144	-0.980991	-0.341297	-4.60162	0.000961079	0.260287
chr13	99435400	99435600	-	FALSE	FALSE	TRUE	ENSMUSG00000052727	Map1b	4.96241	2.57572	2.38669	1.23185	3.54153	4.60077	0.00096234	0.00389583
chrM	3500	3700	+	FALSE	FALSE	TRUE	ENSMUSG00000064341	mt-Nd1	9.15998	8.4955	0.664475	0.342851	0.986099	4.59925	0.000964596	0.00391807
chr16	15625900	15626100	-	FALSE	FALSE	TRUE	ENSMUSG00000022673	Mcm4	4.67475	1.7962	2.87855	1.48492	4.27217	4.59817	0.000966199	0.00393384
chr4	4767700	4767900	-	FALSE	TRUE	TRUE	ENSMUSG00000066324	Impad1	4.42255	2.78059	1.64196	0.846413	2.43751	4.59466	0.000971424	0.00398505
chr17	15477300	15477500	-	FALSE	FALSE	TRUE	ENSMUSG00000014769	Psmb1	5.99115	3.9926	1.99855	1.02855	2.96856	4.58668	0.000983438	0.00410167
chr2	154791400	154791600	+	TRUE	FALSE	TRUE	ENSMUSG00000027593,ENSMUSG00000027596	Raly,a	6.96064	3.83963	3.12101	1.60451	4.63751	4.58152	0.00099128	0.00417699
chr19	8942200	8942400	+	TRUE	FALSE	TRUE	ENSMUSG00000071646	Mta2	5.53972	2.965	2.57472	1.32107	3.82837	4.57206	0.00100585	0.00431526
chr7	45814100	45814300	-	TRUE	FALSE	TRUE	ENSMUSG00000003269	Cyth2	5.56548	3.19802	2.36746	1.21421	3.52071	4.57	0.00100905	0.00434534
chr1	39368000	39368200	+	TRUE	FALSE	TRUE	ENSMUSG00000073702	Rpl31	6.23624	4.53243	1.70381	0.873688	2.53392	4.56917	0.00101034	0.00435744
chr4	128999000	128999200	+	FALSE	FALSE	TRUE	ENSMUSG00000028792	Ak2	4.63267	2.60527	2.0274	1.03751	3.01729	4.55943	0.00102564	0.0044997
chr16	85802500	85802700	-	FALSE	FALSE	TRUE	ENSMUSG00000022893	Adamts1	5.20562	2.95891	2.24671	1.14967	3.34374	4.55915	0.00102609	0.00450386
chr8	84661400	84661600	-	FALSE	TRUE	TRUE	ENSMUSG00000053560	Ier2	5.2937	1.56558	3.72812	1.90722	5.54902	4.55786	0.00102813	0.00452267
chr19	44304300	44304500	+	FALSE	TRUE	TRUE	ENSMUSG00000025203	Scd2	4.97128	6.38608	-1.41481	-2.10593	-0.72368	-4.55719	0.0010292	0.278354
chr5	115561100	115561300	+	FALSE	FALSE	TRUE	ENSMUSG00000067274	Rplp0	8.25761	7.65521	0.602398	0.308098	0.896698	4.5567	0.00102997	0.00453961
chr10	128393700	128393900	+	FALSE	TRUE	TRUE	ENSMUSG00000014498	Ankrd52	4.54866	1.26788	3.28078	1.67706	4.88449	4.55413	0.00103406	0.00457707
chr2	25351300	25351500	+	FALSE	TRUE	TRUE	ENSMUSG00000036646	Man1b1	5.24261	2.07306	3.16954	1.61799	4.7211	4.54764	0.00104449	0.00467193
chr11	116024300	116024500	-	TRUE	FALSE	TRUE	ENSMUSG00000016559	H3f3b	6.2238	4.83692	1.38688	0.707958	2.0658	4.54753	0.00104466	0.0046735
chr10	128393800	128394000	+	FALSE	TRUE	TRUE	ENSMUSG00000014498	Ankrd52	4.54604	1.26788	3.27816	1.67326	4.88306	4.54714	0.0010453	0.00467923
chr1	157412700	157412900	+	FALSE	FALSE	TRUE	ENSMUSG00000049881	2810025M15Rik	4.52538	1.6344	2.89099	1.47558	4.30639	4.54696	0.00104558	0.00468184
chr3	87915700	87915900	+	FALSE	TRUE	TRUE	ENSMUSG00000004897	Hdgf	6.81425	5.20076	1.61349	0.823151	2.40382	4.54476	0.00104915	0.00471405
chr17	83215900	83216100	+	FALSE	FALSE	TRUE	ENSMUSG00000024247	Pkdcc	5.01379	1.7962	3.21759	1.64144	4.79374	4.54454	0.00104951	0.00471728
chr4	135214600	135214800	-	FALSE	TRUE	TRUE	ENSMUSG00000037242	Clic4	4.90717	1.70037	3.2068	1.63474	4.77885	4.5411	0.0010551	0.00476748
chr12	108685500	108685700	+	FALSE	FALSE	FALSE	NA	NA	1.61717	4.74349	-3.12632	-4.65933	-1.59331	-4.53989	0.00105707	0.285384
chr10	128393600	128393800	+	FALSE	TRUE	TRUE	ENSMUSG00000014498	Ankrd52	4.52643	1.26788	3.25855	1.66053	4.85656	4.53941	0.00105786	0.00479209
chr9	21290800	21291000	-	TRUE	FALSE	TRUE	ENSMUSG00000096472	Cdkn2d	2.60913	4.54943	-1.9403	-2.89247	-0.988131	-4.5364	0.00106279	0.286803
chr16	90224200	90224400	+	FALSE	FALSE	TRUE	ENSMUSG00000022982	Sod1	6.37759	5.03982	1.33777	0.681208	1.99434	4.53589	0.00106365	0.00484363
chr6	125104900	125105100	+	FALSE	FALSE	TRUE	ENSMUSG00000063870	Chd4	5.33727	3.16976	2.16751	1.10295	3.23208	4.53259	0.00106909	0.00489183
chr11	87205900	87206100	+	FALSE	FALSE	TRUE	ENSMUSG00000018548	Trim37	4.58584	2.78059	1.80524	0.918372	2.69211	4.5314	0.00107105	0.00490914
chr9	54728200	54728400	-	TRUE	FALSE	TRUE	ENSMUSG00000061559	Wdr61	4.89155	1.6344	3.25716	1.6558	4.85852	4.528	0.00107671	0.0049588
chr5	142787300	142787500	-	FALSE	FALSE	TRUE	ENSMUSG00000039477	Tnrc18	4.8216	2.35262	2.46898	1.25494	3.68302	4.52733	0.00107783	0.00496864
chr5	134625300	134625500	-	FALSE	FALSE	TRUE	ENSMUSG00000040731	Eif4h	6.46524	4.90737	1.55787	0.791695	2.32404	4.52648	0.00107924	0.004981
chr7	142651900	142652100	-	FALSE	TRUE	TRUE	ENSMUSG00000048583,ENSMUSG00000115302	Igf2,Gm49394	7.98646	7.33022	0.656242	0.333226	0.979258	4.52269	0.00108559	0.00503633
chr11	50308700	50308900	-	FALSE	FALSE	TRUE	ENSMUSG00000020368	Canx	5.31647	3.13493	2.18154	1.10745	3.25563	4.52147	0.00108766	0.00505426
chr11	116024400	116024600	-	TRUE	FALSE	TRUE	ENSMUSG00000016559	H3f3b	5.87277	4.28358	1.58919	0.806078	2.3723	4.51762	0.00109417	0.00511051
chr5	115560700	115560900	+	TRUE	FALSE	TRUE	ENSMUSG00000067274	Rplp0	7.8954	7.00425	0.891142	0.451409	1.33088	4.51143	0.00110471	0.00520084
chr9	120129000	120129200	+	FALSE	FALSE	TRUE	ENSMUSG00000032518	Rpsa	8.85105	9.34086	-0.489811	-0.731542	-0.24808	-4.51079	0.00110581	0.297216
chr18	6208900	6209100	-	FALSE	FALSE	TRUE	ENSMUSG00000006740	Kif5b	4.54139	1.26788	3.2735	1.65737	4.88964	4.50912	0.00110867	0.00523459
chr2	103777800	103778000	-	FALSE	FALSE	TRUE	ENSMUSG00000027184	Caprin1	6.4827	5.26654	1.21616	0.615551	1.81677	4.50772	0.00111109	0.00525511
chr7	45127300	45127500	-	FALSE	FALSE	TRUE	ENSMUSG00000074129,ENSMUSG00000065219,ENSMUSG00000089989	Rpl13a,Snord32a,Gm45713	6.80469	7.58552	-0.780823	-1.1665	-0.395147	-4.50699	0.00111234	0.298761
chr10	85116600	85116800	+	FALSE	TRUE	TRUE	ENSMUSG00000060935	Tmem263	2.38252	4.53965	-2.15713	-3.22355	-1.09071	-4.50303	0.0011192	0.300372
chr10	93474400	93474600	+	FALSE	FALSE	TRUE	ENSMUSG00000015889	Lta4h	5.56619	2.20013	3.36606	1.70186	5.03026	4.50271	0.00111975	0.00532823
chr7	45127500	45127700	-	TRUE	FALSE	TRUE	ENSMUSG00000074129,ENSMUSG00000089989	Rpl13a,Gm45713	8.02189	8.66791	-0.646015	-0.965706	-0.326325	-4.49852	0.00112705	0.302203
chr5	144787600	144787800	+	FALSE	FALSE	TRUE	ENSMUSG00000045482	Trrap	4.57742	1.10607	3.47135	1.75327	5.18942	4.49793	0.00112809	0.00539803
chr12	113131200	113131400	+	FALSE	FALSE	TRUE	ENSMUSG00000021144	Mta1	4.31591	2.54122	1.77469	0.896277	2.65311	4.4976	0.00112868	0.00540293
chr7	30190600	30190800	-	FALSE	FALSE	TRUE	ENSMUSG00000001794	Capns1	5.03576	2.75098	2.28478	1.1529	3.41666	4.49367	0.00113558	0.00546025
chr7	142376500	142376700	-	FALSE	TRUE	TRUE	ENSMUSG00000007891,ENSMUSG00000110040	Ctsd,Gm49369	6.22026	4.79019	1.43007	0.721536	2.1386	4.49319	0.00113643	0.0054673
chr11	50310400	50310600	-	FALSE	FALSE	TRUE	ENSMUSG00000020368	Canx	4.60155	2.78059	1.82095	0.917239	2.72467	4.48564	0.00114984	0.0055776
chr11	69984300	69984500	+	TRUE	FALSE	TRUE	ENSMUSG00000018559	Ctdnep1	5.04156	2.04125	3.00031	1.51114	4.48948	4.48516	0.00115069	0.00558457
chr3	36566100	36566300	-	FALSE	TRUE	TRUE	ENSMUSG00000027715	Ccna2	5.6953	2.93262	2.76268	1.39104	4.13431	4.48382	0.0011531	0.00560421
chr11	119030800	119031000	+	FALSE	TRUE	TRUE	ENSMUSG00000025577	Cbx2	5.69922	3.70019	1.99903	1.00602	2.99204	4.48149	0.00115728	0.00563823
chr17	32154200	32154400	-	FALSE	FALSE	TRUE	ENSMUSG00000038146	Notch3	2.7457	4.79781	-2.0521	-3.07171	-1.0325	-4.48048	0.00115909	0.309538
chr4	118153200	118153400	-	FALSE	FALSE	TRUE	ENSMUSG00000033326	Kdm4a	5.18592	2.07946	3.10647	1.56196	4.65098	4.47747	0.00116453	0.00569685
chr10	117056000	117056200	-	FALSE	FALSE	TRUE	ENSMUSG00000034024	Cct2	6.15527	4.02869	2.12658	1.06917	3.18399	4.47708	0.00116525	0.00570266
chr5	30917000	30917200	+	FALSE	FALSE	TRUE	ENSMUSG00000029163	Emilin1	4.58049	1.6344	2.9461	1.48032	4.41188	4.47441	0.00117009	0.00574162
chr8	83573100	83573300	-	TRUE	FALSE	TRUE	ENSMUSG00000031708	Tecr	7.35532	6.50255	0.852766	0.428322	1.27721	4.47266	0.00117328	0.00576714
chr9	43239500	43239700	-	TRUE	FALSE	TRUE	ENSMUSG00000032014	Oaf	5.79836	2.25623	3.54213	1.779	5.30527	4.47236	0.00117384	0.00577163
chr5	36796400	36796600	-	TRUE	FALSE	TRUE	ENSMUSG00000055302	Mrfap1	6.18732	4.17843	2.00889	1.00871	3.00907	4.4713	0.00117577	0.00578706
chr9	103364900	103365100	-	TRUE	FALSE	TRUE	ENSMUSG00000032803	Cdv3	4.75002	2.72088	2.02914	1.01867	3.03962	4.47039	0.00117743	0.00580031
chr3	88058300	88058500	-	TRUE	FALSE	TRUE	ENSMUSG00000028070	Naxe	4.37212	2.43695	1.93518	0.9707	2.89965	4.46669	0.00118423	0.00585436
chr3	88058200	88058400	-	FALSE	FALSE	TRUE	ENSMUSG00000028070	Naxe	4.97543	2.78813	2.1873	1.0961	3.2785	4.46234	0.00119229	0.00591796
chr7	128766200	128766400	+	FALSE	FALSE	TRUE	ENSMUSG00000055319	Sec23ip	5.27469	1.38874	3.88595	1.94712	5.82477	4.46186	0.00119318	0.005925
chr10	93474300	93474500	+	FALSE	FALSE	TRUE	ENSMUSG00000015889	Lta4h	5.18063	2.07946	3.10118	1.55335	4.64901	4.46027	0.00119613	0.00594813
chr17	45662600	45662800	-	FALSE	FALSE	FALSE	NA	NA	4.79705	1.88005	2.917	1.45562	4.37839	4.44354	0.00122774	0.00619251
chr4	133545700	133545900	-	TRUE	FALSE	TRUE	ENSMUSG00000028851	Nudc	4.58285	1.7962	2.78664	1.38988	4.18341	4.44135	0.00123195	0.0062246
chr11	51606800	51607000	-	TRUE	FALSE	TRUE	ENSMUSG00000020358	Hnrnpab	5.96526	4.16366	1.8016	0.897544	2.70565	4.4363	0.00124169	0.00629831
chr2	156312200	156312400	-	TRUE	FALSE	TRUE	ENSMUSG00000046229	Scand1	5.35462	3.1243	2.23032	1.10892	3.35172	4.42756	0.00125876	0.00642602
chr12	69311300	69311500	+	FALSE	FALSE	FALSE	NA	NA	5.27938	1.98877	3.29061	1.63551	4.94571	4.42597	0.00126189	0.00644918
chr9	56057900	56058100	+	FALSE	TRUE	TRUE	ENSMUSG00000032320	Rcn2	5.09435	6.42988	-1.33553	-2.00759	-0.663465	-4.42385	0.00126607	0.336858
chr9	61412300	61412500	+	FALSE	FALSE	TRUE	ENSMUSG00000032280	Tle3	5.51353	2.18059	3.33295	1.65454	5.01135	4.42067	0.00127239	0.00652666
chr13	108052800	108053000	-	FALSE	TRUE	TRUE	ENSMUSG00000068184	Ndufaf2	2.60913	4.93171	-2.32258	-3.49372	-1.15145	-4.4149	0.00128392	0.341199
chr18	46727900	46728100	-	FALSE	FALSE	TRUE	ENSMUSG00000033022	Cdo1	4.43566	1.6344	2.80126	1.38624	4.21629	4.40704	0.0012998	0.00672572
chr2	153765000	153765200	+	FALSE	FALSE	TRUE	ENSMUSG00000027479	Mapre1	5.75967	4.0486	1.71107	0.846744	2.5754	4.40704	0.00129981	0.00672574
chr8	95457400	95457600	-	FALSE	FALSE	TRUE	ENSMUSG00000046707	Csnk2a2	5.15762	1.7962	3.36142	1.66143	5.0614	4.40184	0.00131042	0.00680164
chr9	56058000	56058200	+	FALSE	TRUE	TRUE	ENSMUSG00000032320	Rcn2	5.97582	7.13088	-1.15506	-1.73932	-0.570802	-4.40106	0.00131203	0.347907
chr1	178323600	178323800	-	FALSE	TRUE	TRUE	ENSMUSG00000039630	Hnrnpu	4.63056	1.6344	2.99616	1.48055	4.51178	4.40082	0.00131251	0.00681651
chr1	39367900	39368100	+	TRUE	FALSE	TRUE	ENSMUSG00000073702	Rpl31	5.89462	4.02139	1.87323	0.925581	2.82089	4.40048	0.00131323	0.00682157
chr10	127281600	127281800	+	FALSE	TRUE	TRUE	ENSMUSG00000025410	Dctn2	6.11312	4.11312	2	0.988151	3.01184	4.4002	0.0013138	0.00682566
chr15	58823000	58823200	-	TRUE	FALSE	TRUE	ENSMUSG00000062373	Tmem65	4.48652	1.26788	3.21864	1.58749	4.84979	4.39275	0.00132923	0.00693449
chr9	14544100	14544300	-	FALSE	TRUE	TRUE	ENSMUSG00000013076	Amotl1	4.52594	1.6344	2.89154	1.42426	4.35883	4.38705	0.00134114	0.00701763
chr4	32645800	32646000	+	FALSE	FALSE	TRUE	ENSMUSG00000028282	Casp8ap2	5.2841	2.06077	3.22333	1.58515	4.86151	4.38027	0.00135548	0.00711671
chr3	135438600	135438800	+	TRUE	FALSE	TRUE	ENSMUSG00000078578	Ube2d3	6.55953	3.75612	2.80341	1.37763	4.22919	4.37715	0.00136215	0.00716238
chr14	31203300	31203500	-	FALSE	FALSE	TRUE	ENSMUSG00000021910	Nisch	2.56905	4.81885	-2.2498	-3.39453	-1.10508	-4.37524	0.00136622	0.360419
chr3	89424800	89425000	+	FALSE	FALSE	TRUE	ENSMUSG00000042626	Shc1	5.03242	2.75098	2.28144	1.11984	3.44304	4.37228	0.0013726	0.00723349
chr5	30916900	30917100	+	FALSE	FALSE	TRUE	ENSMUSG00000029163	Emilin1	4.57691	1.10607	3.47084	1.70023	5.24145	4.36384	0.0013909	0.007395
chr9	120951500	120951700	+	FALSE	TRUE	TRUE	ENSMUSG00000006932	Ctnnb1	6.31222	4.64719	1.66503	0.815212	2.51485	4.36167	0.00139566	0.00746135
chr12	17547300	17547500	+	FALSE	FALSE	TRUE	ENSMUSG00000011179	Odc1	5.27305	2.88185	2.3912	1.17062	3.61178	4.3612	0.00139668	0.0074755
chr16	90222800	90223000	+	FALSE	FALSE	TRUE	ENSMUSG00000022982	Sod1	6.5874	5.49822	1.08918	0.533169	1.64519	4.36087	0.00139742	0.0074858
chr16	18873400	18873600	-	FALSE	FALSE	TRUE	ENSMUSG00000022706	Mrpl40	4.61722	1.7962	2.82101	1.38039	4.26164	4.35924	0.00140099	0.00753528
chr7	80098800	80099000	-	FALSE	FALSE	TRUE	ENSMUSG00000030541	Idh2	5.56241	3.92461	1.63781	0.800181	2.47543	4.35281	0.00141523	0.00773148
chr19	7423500	7423700	+	FALSE	TRUE	TRUE	ENSMUSG00000053080	2700081O15Rik	6.06032	3.27337	2.78695	1.35984	4.21406	4.34739	0.00142735	0.00789671
chr10	127064100	127064300	+	TRUE	FALSE	TRUE	ENSMUSG00000006728	Cdk4	6.31844	4.95744	1.361	0.663421	2.05857	4.34333	0.0014365	0.00802059
chr5	65390700	65390900	-	FALSE	FALSE	TRUE	ENSMUSG00000047215	Rpl9	6.67984	5.06337	1.61648	0.787742	2.44522	4.34221	0.00143904	0.00805483
chr3	90480900	90481100	+	FALSE	FALSE	TRUE	ENSMUSG00000001016	Ilf2	3.69459	5.48763	-1.79304	-2.71241	-0.873669	-4.34166	0.00144027	0.376694
chr17	87134400	87134600	+	FALSE	FALSE	TRUE	ENSMUSG00000037104	Socs5	4.6194	1.7962	2.82319	1.37537	4.27101	4.34093	0.00144193	0.00809367
chr5	36795600	36795800	-	FALSE	TRUE	TRUE	ENSMUSG00000055302	Mrfap1	6.30651	4.38674	1.91977	0.934981	2.90456	4.33973	0.00144467	0.00813046
chr5	134621600	134621800	-	FALSE	FALSE	TRUE	ENSMUSG00000040731	Eif4h	6.18062	4.48253	1.69809	0.826778	2.56941	4.33853	0.00144739	0.00816693
chr11	50310700	50310900	-	FALSE	FALSE	TRUE	ENSMUSG00000020368	Canx	4.75465	2.82222	1.93243	0.940289	2.92458	4.33597	0.00145323	0.00824493
chr4	118153100	118153300	-	FALSE	FALSE	TRUE	ENSMUSG00000033326	Kdm4a	5.12251	2.07946	3.04305	1.47761	4.60849	4.32744	0.00147291	0.0085052
chr19	44036200	44036400	-	FALSE	TRUE	TRUE	ENSMUSG00000025198	Erlin1	4.94717	1.95613	2.99103	1.45206	4.53	4.32662	0.00147482	0.00853028
chr7	45720200	45720400	+	FALSE	FALSE	TRUE	ENSMUSG00000059070	Rpl18	7.01264	5.7615	1.25114	0.607386	1.8949	4.32656	0.00147495	0.00853197
chr4	32645700	32645900	+	FALSE	FALSE	TRUE	ENSMUSG00000028282	Casp8ap2	4.87048	1.91706	2.95342	1.4328	4.47404	4.32377	0.00148145	0.00861711
chr5	143507200	143507400	-	FALSE	FALSE	TRUE	ENSMUSG00000001847	Rac1	5.7181	3.19632	2.52177	1.22308	3.82047	4.32272	0.0014839	0.00864909
chr8	57512900	57513100	+	FALSE	FALSE	TRUE	ENSMUSG00000054717	Hmgb2	5.83027	3.13965	2.69061	1.30444	4.07679	4.32105	0.00148782	0.00870001
chr11	51606200	51606400	-	FALSE	FALSE	TRUE	ENSMUSG00000020358	Hnrnpab	7.43292	8.28079	-0.847875	-1.28491	-0.410843	-4.31893	0.0014928	0.387713
chr15	31597900	31598100	-	TRUE	FALSE	TRUE	ENSMUSG00000022234	Cct5	5.63154	2.38847	3.24308	1.57122	4.91494	4.31831	0.00149425	0.00878349
chr15	31598000	31598200	-	TRUE	FALSE	TRUE	ENSMUSG00000022234	Cct5	5.63154	2.38847	3.24308	1.57122	4.91494	4.31831	0.00149425	0.00878349
chr9	107534200	107534400	+	TRUE	FALSE	TRUE	ENSMUSG00000010045	Tmem115	4.53623	1.7962	2.74003	1.32741	4.15264	4.31805	0.00149488	0.00879157
chr10	80116100	80116300	+	TRUE	FALSE	TRUE	ENSMUSG00000003068	Stk11	4.34121	1.6344	2.70682	1.31123	4.10241	4.31776	0.00149555	0.00880027
chr7	16816500	16816700	+	FALSE	FALSE	TRUE	ENSMUSG00000030374	Strn4	5.39579	2.18059	3.21521	1.55609	4.87432	4.31409	0.00150424	0.00891226
chr11	101322300	101322500	+	FALSE	TRUE	TRUE	ENSMUSG00000078652	Psme3	5.8806	3.80441	2.07619	1.00375	3.14863	4.30974	0.00151462	0.0090451
chr5	143998500	143998700	-	FALSE	FALSE	TRUE	ENSMUSG00000029617	Ccz1	5.08469	2.01356	3.07112	1.48433	4.65792	4.30857	0.00151741	0.00908066
chr11	51606300	51606500	-	FALSE	FALSE	TRUE	ENSMUSG00000020358	Hnrnpab	8.46914	9.32044	-0.851301	-1.2912	-0.411401	-4.30811	0.00151851	0.392957
chr13	96655600	96655800	-	FALSE	FALSE	TRUE	ENSMUSG00000021670	Hmgcr	5.31313	2.04442	3.26872	1.57755	4.95988	4.30276	0.0015314	0.00925787
chr6	125101900	125102100	+	FALSE	FALSE	TRUE	ENSMUSG00000063870	Chd4	4.47971	1.26788	3.21183	1.55001	4.87365	4.30255	0.0015319	0.00926422
chrX	74225400	74225600	-	FALSE	TRUE	TRUE	ENSMUSG00000031328	Flna	6.12623	4.06696	2.05927	0.992847	3.12569	4.29874	0.00154115	0.00938039
chr8	110811400	110811600	-	FALSE	FALSE	TRUE	ENSMUSG00000033732	Sf3b3	5.79949	4.01417	1.78532	0.860764	2.70987	4.29874	0.00154116	0.00938053
chr9	61412500	61412700	+	FALSE	FALSE	TRUE	ENSMUSG00000032280	Tle3	4.69921	1.88005	2.81916	1.35904	4.27928	4.29822	0.00154242	0.00939634
chr15	77761600	77761800	-	FALSE	TRUE	TRUE	ENSMUSG00000022443	Myh9	4.63886	2.5431	2.09576	1.00939	3.18213	4.29457	0.00155134	0.00950754
chr17	39846600	39846800	+	FALSE	FALSE	FALSE	NA	NA	4.08069	6.05463	-1.97394	-2.99767	-0.950208	-4.29245	0.00155656	0.400549
chr9	78480200	78480400	-	FALSE	FALSE	TRUE	ENSMUSG00000037742	Eef1a1	9.64329	10.0073	-0.364036	-0.552842	-0.17523	-4.29225	0.00155704	0.400645
chr13	24805800	24806000	+	FALSE	FALSE	TRUE	ENSMUSG00000019132	BC005537	4.95552	1.95613	2.99939	1.44215	4.55663	4.2878	0.00156803	0.00971404
chr2	156762700	156762900	+	FALSE	TRUE	TRUE	ENSMUSG00000061689	Dlgap4	4.61415	1.88005	2.7341	1.31154	4.15666	4.27858	0.00159107	0.00999518
chr11	52121800	52122000	+	FALSE	TRUE	TRUE	ENSMUSG00000020349	Ppp2ca	5.91066	4.43738	1.47328	0.706537	2.24002	4.27753	0.00159373	0.0100273
chr4	128774000	128774200	-	FALSE	TRUE	TRUE	ENSMUSG00000028799	Zfp362	5.77994	3.99119	1.78875	0.857717	2.71978	4.27703	0.00159499	0.0100426
chr19	6975300	6975500	+	FALSE	FALSE	TRUE	ENSMUSG00000056612	Ppp1r14b	4.36523	2.57226	1.79297	0.859442	2.7265	4.27566	0.00159846	0.0100844
chr5	144001400	144001600	-	FALSE	FALSE	TRUE	ENSMUSG00000029617	Ccz1	4.38975	1.6344	2.75536	1.32069	4.19002	4.27547	0.00159894	0.0100902
chr5	134625200	134625400	-	FALSE	FALSE	TRUE	ENSMUSG00000040731	Eif4h	6.11614	4.34682	1.76932	0.846944	2.69169	4.27028	0.00161212	0.0102483
chr11	50310600	50310800	-	FALSE	FALSE	TRUE	ENSMUSG00000020368	Canx	4.26058	2.2567	2.00388	0.958651	3.04911	4.26793	0.00161814	0.0103201
chr11	101323100	101323300	+	FALSE	TRUE	TRUE	ENSMUSG00000078652	Psme3	3.59046	5.53131	-1.94085	-2.95404	-0.927668	-4.26443	0.00162714	0.414129
chr11	4683000	4683200	+	FALSE	TRUE	TRUE	ENSMUSG00000020412	Ascc2	5.14409	1.88005	3.26404	1.55981	4.96827	4.26368	0.00162906	0.0104495
chr6	137750500	137750700	+	FALSE	TRUE	TRUE	ENSMUSG00000030224	Strap	4.29681	2.43695	1.85987	0.888488	2.83125	4.26236	0.00163249	0.01049
chr5	143998400	143998600	-	FALSE	FALSE	TRUE	ENSMUSG00000029617	Ccz1	5.05969	2.01356	3.04613	1.45503	4.63722	4.26196	0.00163352	0.0105021
chr7	141155500	141155700	+	FALSE	TRUE	TRUE	ENSMUSG00000025495	Ptdss2	5.00428	2.04125	2.96303	1.41312	4.51293	4.25586	0.00164939	0.0106881
chr2	160753100	160753300	+	FALSE	FALSE	TRUE	ENSMUSG00000016933	Plcg1	4.68775	2.78813	1.89962	0.90473	2.89452	4.25058	0.00166328	0.0108493
chr5	30918100	30918300	+	FALSE	FALSE	TRUE	ENSMUSG00000029163	Emilin1	4.68825	2.5431	2.14515	1.02136	3.26894	4.24941	0.00166636	0.0108849
chr10	23103700	23103900	-	FALSE	TRUE	TRUE	ENSMUSG00000010461	Eya4	4.58077	1.7962	2.78457	1.32574	4.2434	4.24923	0.00166683	0.0108903
chr8	85076100	85076300	-	FALSE	TRUE	TRUE	ENSMUSG00000005150	Wdr83	4.52833	1.10607	3.42226	1.62894	5.21557	4.24828	0.00166934	0.0109192
chr9	108566800	108567000	-	TRUE	FALSE	TRUE	ENSMUSG00000070283	Ndufaf3	4.90037	1.91706	2.98331	1.42	4.54662	4.24825	0.00166943	0.0109202
chr8	110811300	110811500	-	FALSE	FALSE	TRUE	ENSMUSG00000033732	Sf3b3	5.7801	4.01417	1.76593	0.839896	2.69196	4.24526	0.00167738	0.0110115
chr11	99009100	99009300	-	FALSE	FALSE	TRUE	ENSMUSG00000020914	Top2a	5.03136	6.43983	-1.40847	-2.14771	-0.669226	-4.24148	0.00168748	0.425254
chr7	13025300	13025500	+	FALSE	FALSE	TRUE	ENSMUSG00000005566	Trim28	5.81088	4.45479	1.35609	0.644326	2.06785	4.2414	0.00168767	0.011129
chr17	57022300	57022500	-	FALSE	TRUE	TRUE	ENSMUSG00000007670	Khsrp	6.08835	3.92015	2.1682	1.02984	3.30656	4.24011	0.00169115	0.0111685
chr10	119212100	119212300	-	FALSE	FALSE	TRUE	ENSMUSG00000020114	Cand1	4.84704	1.91706	2.92998	1.39076	4.4692	4.2376	0.00169789	0.0112449
chr3	87976900	87977100	+	FALSE	FALSE	TRUE	ENSMUSG00000004891	Nes	5.08027	6.31678	-1.23651	-1.88614	-0.586891	-4.23735	0.00169856	0.427253
chr17	35864000	35864200	+	FALSE	FALSE	TRUE	ENSMUSG00000059791	Nrm	4.38815	1.26788	3.12026	1.4782	4.76232	4.23019	0.00171801	0.0114711
chr17	35244100	35244300	+	TRUE	FALSE	TRUE	ENSMUSG00000019432,ENSMUSG00000098499	Ddx39b,Mir6975	5.72482	2.98813	2.73669	1.29626	4.17713	4.22951	0.00171987	0.0114918
chr16	20655700	20655900	+	FALSE	TRUE	TRUE	ENSMUSG00000006998	Psmd2	4.92001	1.99775	2.92227	1.38123	4.4633	4.22147	0.001742	0.011737
chr1	128244300	128244500	+	TRUE	FALSE	TRUE	ENSMUSG00000026353	Ubxn4	4.40665	1.26788	3.13877	1.48095	4.7966	4.21481	0.00176054	0.0119399
chr9	21635500	21635700	+	FALSE	FALSE	TRUE	ENSMUSG00000032187	Smarca4	8.16683	8.81121	-0.644383	-0.984752	-0.304013	-4.21454	0.0017613	0.438309
chr16	76403200	76403400	-	FALSE	FALSE	TRUE	ENSMUSG00000050299	Gm9843	5.3287	2.96669	2.362	1.11397	3.61003	4.2132	0.00176505	0.011989
chr15	85231400	85231600	+	FALSE	FALSE	TRUE	ENSMUSG00000006369	Fbln1	4.43804	1.6344	2.80365	1.32216	4.28513	4.21292	0.00176585	0.0119976
chr15	97978300	97978500	-	FALSE	FALSE	TRUE	ENSMUSG00000022483	Col2a1	2.39893	4.60466	-2.20574	-3.37143	-1.04004	-4.21236	0.00176741	0.439364
chr2	181654800	181655000	+	FALSE	FALSE	TRUE	ENSMUSG00000002455	Prpf6	4.69123	1.38874	3.30249	1.55358	5.0514	4.20369	0.00179201	0.0122792
chr7	144931300	144931500	-	FALSE	TRUE	TRUE	ENSMUSG00000070348	Ccnd1	6.33872	4.96111	1.3776	0.647947	2.10726	4.20303	0.00179387	0.0122992
chr11	93965900	93966100	-	TRUE	FALSE	TRUE	ENSMUSG00000037601,ENSMUSG00000091228	Nme1,Gm20390	5.47782	3.68611	1.79171	0.841458	2.74196	4.19746	0.00180987	0.0124691
chr10	127064200	127064400	+	TRUE	FALSE	TRUE	ENSMUSG00000006728	Cdk4	7.00731	6.10199	0.905313	0.424515	1.38611	4.19173	0.00182648	0.0126439
chr5	36795500	36795700	-	FALSE	TRUE	TRUE	ENSMUSG00000055302	Mrfap1	5.98918	4.54744	1.44173	0.676002	2.20747	4.19146	0.00182726	0.012652
chr15	102084200	102084400	+	FALSE	FALSE	TRUE	ENSMUSG00000058655	Eif4b	6.08315	4.69928	1.38386	0.648618	2.11911	4.19004	0.00183142	0.0126955
chr16	20426100	20426300	-	TRUE	FALSE	TRUE	ENSMUSG00000022822	Abcc5	4.54479	1.10607	3.43871	1.61142	5.266	4.18934	0.00183346	0.0127168
chr16	20426200	20426400	-	TRUE	FALSE	TRUE	ENSMUSG00000022822	Abcc5	4.54479	1.10607	3.43871	1.61142	5.266	4.18934	0.00183346	0.0127168
chr10	79994800	79995000	+	FALSE	TRUE	TRUE	ENSMUSG00000004665	Cnn2	6.38736	5.18649	1.20087	0.562604	1.83913	4.18844	0.00183608	0.0127441
chr18	6209000	6209200	-	FALSE	FALSE	TRUE	ENSMUSG00000006740	Kif5b	4.69751	1.38874	3.30877	1.54956	5.06798	4.18703	0.00184023	0.0127873
chr6	51467000	51467200	-	FALSE	FALSE	TRUE	ENSMUSG00000004980	Hnrnpa2b1	7.90224	7.08107	0.821167	0.383908	1.25843	4.18071	0.00185888	0.01298
chr2	154791500	154791700	+	TRUE	FALSE	TRUE	ENSMUSG00000027593,ENSMUSG00000027596	Raly,a	6.00617	3.20799	2.79818	1.3067	4.28965	4.17654	0.00187128	0.013107
chr1	39368100	39368300	+	TRUE	FALSE	TRUE	ENSMUSG00000073702	Rpl31	6.77733	5.74136	1.03598	0.483635	1.58832	4.17541	0.00187467	0.0131416
chr2	103779000	103779200	-	FALSE	FALSE	TRUE	ENSMUSG00000027184	Caprin1	5.65004	4.11517	1.53487	0.715743	2.35399	4.17137	0.00188681	0.0132649
chr16	18405200	18405400	+	FALSE	TRUE	TRUE	ENSMUSG00000000325	Arvcf	5.0294	1.7962	3.23319	1.5069	4.95949	4.1694	0.00189276	0.013325
chr7	101999800	102000000	+	FALSE	FALSE	TRUE	ENSMUSG00000066306	Numa1	5.74763	3.21971	2.52792	1.1771	3.87873	4.16605	0.00190292	0.0134271
chr2	181654900	181655100	+	FALSE	FALSE	TRUE	ENSMUSG00000002455	Prpf6	4.37165	1.26788	3.10377	1.44516	4.76237	4.16584	0.00190354	0.0134333
chr11	52120900	52121100	+	FALSE	FALSE	TRUE	ENSMUSG00000020349	Ppp2ca	5.92195	4.0141	1.90786	0.888297	2.92742	4.16572	0.00190391	0.013437
chr5	41707900	41708100	-	TRUE	FALSE	TRUE	ENSMUSG00000029128	Rab28	5.20928	2.0639	3.14538	1.46434	4.82642	4.16536	0.00190499	0.0134479
chr9	78480600	78480800	-	TRUE	FALSE	TRUE	ENSMUSG00000037742	Eef1a1	8.97511	9.41175	-0.436636	-0.670022	-0.20325	-4.16488	0.00190647	0.463198
chr13	24805900	24806100	+	FALSE	FALSE	TRUE	ENSMUSG00000019132	BC005537	4.91105	1.95613	2.95492	1.37029	4.53955	4.15122	0.00194858	0.0138794
chr11	69350800	69351000	-	FALSE	FALSE	TRUE	ENSMUSG00000018474	Chd3	4.31247	2.68789	1.62458	0.750852	2.49831	4.13925	0.00198627	0.0142444
chr14	73143100	73143300	+	TRUE	FALSE	TRUE	ENSMUSG00000022106	Rcbtb2	4.40699	1.26788	3.13911	1.45049	4.82772	4.1384	0.00198897	0.0142702
chr3	87915500	87915700	+	FALSE	TRUE	TRUE	ENSMUSG00000004897	Hdgf	5.49464	3.90846	1.58618	0.732919	2.43944	4.13836	0.00198911	0.0142715
chr2	37640800	37641000	-	FALSE	FALSE	TRUE	ENSMUSG00000026915	Strbp	4.70646	1.88005	2.82641	1.30501	4.34781	4.1357	0.0019976	0.0143526
chr8	57513000	57513200	+	FALSE	FALSE	TRUE	ENSMUSG00000054717	Hmgb2	6.25234	4.86464	1.3877	0.640592	2.1348	4.13496	0.00199998	0.0143753
chr11	103678300	103678500	-	FALSE	TRUE	TRUE	ENSMUSG00000020946	Gosr2	4.66914	2.64204	2.0271	0.935755	3.11844	4.13495	0.002	0.0143755
chr6	124749700	124749900	-	TRUE	FALSE	TRUE	ENSMUSG00000004263,ENSMUSG00000107478	Atn1,Gm45234	4.15682	2.42772	1.7291	0.797768	2.66044	4.13306	0.00200605	0.014433
chr8	106886900	106887100	-	TRUE	FALSE	TRUE	ENSMUSG00000046691	Chtf8	5.01397	1.84838	3.1656	1.45913	4.87206	4.12967	0.00201697	0.0145363
chr2	153766700	153766900	+	FALSE	FALSE	TRUE	ENSMUSG00000027479	Mapre1	4.92173	2.83823	2.0835	0.960317	3.20669	4.12952	0.00201746	0.0145409
chr16	18873500	18873700	-	FALSE	FALSE	TRUE	ENSMUSG00000022706	Mrpl40	4.9977	1.96625	3.03145	1.39605	4.66686	4.1265	0.00202725	0.014633
chr4	118373800	118374000	-	FALSE	FALSE	TRUE	ENSMUSG00000033253	Szt2	4.54009	1.10607	3.43401	1.58137	5.28666	4.12636	0.00202771	0.0146373
chr16	32628500	32628700	+	FALSE	FALSE	TRUE	ENSMUSG00000022797	Tfrc	4.60403	1.88005	2.72398	1.25346	4.19449	4.12374	0.00203627	0.0147174
chr7	131563400	131563600	+	FALSE	TRUE	TRUE	ENSMUSG00000066979	Bub3	4.27265	2.78059	1.49206	0.686271	2.29785	4.12214	0.0020415	0.0147662
chr17	46168900	46169100	+	FALSE	TRUE	TRUE	ENSMUSG00000023952	Gtpbp2	4.88146	1.48524	3.39621	1.56177	5.23066	4.12142	0.00204383	0.014788
chr13	58128300	58128500	-	TRUE	FALSE	TRUE	ENSMUSG00000007836	Hnrnpa0	5.99009	4.42737	1.56272	0.718168	2.40727	4.1192	0.00205115	0.0148559
chr9	21635400	21635600	+	FALSE	FALSE	TRUE	ENSMUSG00000032187	Smarca4	7.27809	7.99669	-0.718596	-1.10705	-0.330148	-4.11821	0.00205439	0.487148
chr16	90224400	90224600	+	FALSE	FALSE	TRUE	ENSMUSG00000022982	Sod1	6.03287	4.73046	1.30241	0.598155	2.00667	4.11693	0.00205861	0.0149249
chr9	53563500	53563700	+	FALSE	FALSE	TRUE	ENSMUSG00000033054	Npat	4.35919	1.26788	3.09131	1.41856	4.76405	4.11405	0.00206814	0.0150127
chrM	11100	11300	+	FALSE	FALSE	TRUE	ENSMUSG00000064363	mt-Nd4	8.52302	7.88999	0.633029	0.290367	0.975692	4.11258	0.00207304	0.0150577
chr6	83375700	83375900	-	FALSE	FALSE	TRUE	ENSMUSG00000034832	Tet3	4.70267	1.6344	3.06827	1.40736	4.72919	4.11248	0.00207337	0.0150606
chr8	4206900	4207100	+	FALSE	TRUE	TRUE	ENSMUSG00000011832	Evi5l	4.4546	1.6344	2.82021	1.29281	4.34761	4.11042	0.00208024	0.0151235
chr3	88058100	88058300	-	FALSE	FALSE	TRUE	ENSMUSG00000028070	Naxe	4.71466	1.88005	2.83461	1.29723	4.37198	4.1046	0.00209977	0.015301
chr3	121426700	121426900	+	TRUE	FALSE	TRUE	ENSMUSG00000053931	Cnn3	5.80114	4.38438	1.41676	0.648318	2.1852	4.10433	0.00210069	0.0153093
chr16	90222700	90222900	+	FALSE	FALSE	TRUE	ENSMUSG00000022982	Sod1	6.60841	5.57054	1.03786	0.474821	1.60091	4.10352	0.00210343	0.0153341
chr11	101322400	101322600	+	FALSE	TRUE	TRUE	ENSMUSG00000078652	Psme3	6.22626	3.9509	2.27535	1.03983	3.51088	4.09972	0.0021163	0.0154499
chr5	143998100	143998300	-	FALSE	FALSE	TRUE	ENSMUSG00000029617	Ccz1	4.757	1.67523	3.08177	1.40687	4.75667	4.09608	0.00212872	0.0155609
chr9	67048900	67049100	-	FALSE	FALSE	TRUE	ENSMUSG00000032366	Tpm1	5.86093	4.31591	1.54502	0.705079	2.38496	4.09489	0.00213279	0.0155971
chr4	141115600	141115800	-	FALSE	TRUE	TRUE	ENSMUSG00000040842	Szrd1	4.23105	5.62974	-1.39869	-2.15951	-0.637867	-4.09256	0.0021408	0.500315
chr1	178323500	178323700	-	FALSE	TRUE	TRUE	ENSMUSG00000039630	Hnrnpu	4.33429	1.38874	2.94555	1.34286	4.54825	4.09141	0.00214476	0.0157033
chr2	103779100	103779300	-	FALSE	FALSE	TRUE	ENSMUSG00000027184	Caprin1	5.77427	4.27626	1.49801	0.682501	2.31352	4.08924	0.00215225	0.0157695
chr2	114175100	114175300	-	TRUE	FALSE	TRUE	ENSMUSG00000040383	Aqr	4.61904	6.02445	-1.40541	-2.17167	-0.63914	-4.083	0.00217396	0.50522
chr4	117162100	117162300	-	FALSE	FALSE	TRUE	ENSMUSG00000028678	Kif2c	4.55505	1.88005	2.675	1.2165	4.13349	4.08297	0.00217408	0.0159608
chr15	81011700	81011900	+	FALSE	TRUE	TRUE	ENSMUSG00000042303	Sgsm3	4.40665	1.10607	3.30058	1.50062	5.10054	4.0821	0.00217709	0.015987
chr19	6059500	6059700	+	FALSE	TRUE	TRUE	ENSMUSG00000038274	Fau	5.84098	4.04748	1.7935	0.815261	2.77175	4.08143	0.00217945	0.0160075
chr4	136693700	136693900	-	FALSE	FALSE	TRUE	ENSMUSG00000028664	Ephb2	5.02301	3.15294	1.87007	0.849939	2.8902	4.08093	0.00218122	0.0160231
chr7	45052800	45053000	-	FALSE	FALSE	TRUE	ENSMUSG00000046574	Prr12	4.57419	1.6344	2.93979	1.33603	4.54355	4.0807	0.00218203	0.0160367
chr18	61259800	61260000	-	FALSE	FALSE	TRUE	ENSMUSG00000091957	Rps2-ps10	3.70452	5.4869	-1.78239	-2.75486	-0.809912	-4.08019	0.00218379	0.506659
chrM	13200	13400	+	FALSE	FALSE	TRUE	ENSMUSG00000064367	mt-Nd5	8.52655	7.9553	0.571245	0.259571	0.882918	4.08018	0.00218384	0.0160671
chr3	89424000	89424200	+	FALSE	FALSE	TRUE	ENSMUSG00000042626	Shc1	4.75946	1.6344	3.12507	1.41986	4.83027	4.07981	0.00218514	0.0160889
chrX	166372600	166372800	+	FALSE	TRUE	TRUE	ENSMUSG00000031342	Gpm6b	4.50931	1.10607	3.40323	1.54543	5.26103	4.07802	0.00219144	0.0161948
chr19	6954000	6954200	-	FALSE	TRUE	TRUE	ENSMUSG00000024960	Plcb3	4.63833	1.10607	3.53226	1.60274	5.46177	4.07532	0.002201	0.0163548
chr10	81052100	81052300	-	TRUE	FALSE	TRUE	ENSMUSG00000004937	Sgta	5.33384	2.01356	3.32028	1.50554	5.13502	4.07303	0.00220913	0.0164903
chr2	152892100	152892300	+	FALSE	FALSE	TRUE	ENSMUSG00000027469	Tpx2	4.86323	1.95613	2.9071	1.31794	4.49626	4.07239	0.00221141	0.0165281
chr13	96666000	96666200	-	FALSE	FALSE	TRUE	ENSMUSG00000021670	Hmgcr	4.48437	2.91392	1.57045	0.711942	2.42897	4.07226	0.00221186	0.0165357
chr13	96666100	96666300	-	FALSE	FALSE	TRUE	ENSMUSG00000021670	Hmgcr	4.48437	2.91392	1.57045	0.711942	2.42897	4.07226	0.00221186	0.0165357
chr6	118384300	118384500	-	FALSE	FALSE	TRUE	ENSMUSG00000030138	Bms1	4.42092	1.26788	3.15303	1.42828	4.87779	4.06967	0.00222113	0.0166892
chr10	81180800	81181000	+	FALSE	FALSE	TRUE	ENSMUSG00000034994	Eef2	6.94676	7.699	-0.752237	-1.16382	-0.340652	-4.06867	0.0022247	0.512575
chr12	26310100	26310300	-	FALSE	TRUE	TRUE	ENSMUSG00000020642	Rnf144a	4.78966	2.0402	2.74946	1.24483	4.2541	4.06793	0.00222735	0.016792
chr2	155064200	155064400	-	FALSE	FALSE	TRUE	ENSMUSG00000027597	Ahcy	4.5078	2.82222	1.68558	0.761505	2.60966	4.06068	0.00225353	0.017221
chr6	125100800	125101000	+	FALSE	FALSE	TRUE	ENSMUSG00000063870	Chd4	5.47565	3.33078	2.14487	0.968375	3.32136	4.05853	0.00226136	0.0173482
chr7	96910700	96910900	+	FALSE	TRUE	TRUE	ENSMUSG00000048078	Tenm4	4.43913	1.38874	3.05039	1.37666	4.72413	4.05719	0.00226622	0.017427
chr2	121413900	121414100	+	TRUE	FALSE	TRUE	ENSMUSG00000027248	Pdia3	2.2356	4.51108	-2.27548	-3.52468	-1.02628	-4.05508	0.00227396	0.519549
chr5	112221300	112221500	-	FALSE	FALSE	TRUE	ENSMUSG00000097767	Miat	6.08925	3.87066	2.21859	1.00049	3.43668	4.05464	0.00227558	0.0175783
chr1	45346000	45346200	+	FALSE	FALSE	TRUE	ENSMUSG00000026043	Col3a1	4.94835	3.0062	1.94215	0.875533	3.00877	4.05351	0.00227972	0.0176449
chr6	124397900	124398100	-	FALSE	TRUE	TRUE	ENSMUSG00000005069	Pex5	4.71766	1.91706	2.8006	1.26147	4.33973	4.05072	0.00228999	0.0178097
chr19	8952000	8952200	+	FALSE	TRUE	TRUE	ENSMUSG00000071646	Mta2	4.44985	2.78059	1.66926	0.750675	2.58785	4.0454	0.00230975	0.0181247
chr16	90225000	90225200	+	FALSE	FALSE	TRUE	ENSMUSG00000022982	Sod1	5.97902	4.64101	1.33801	0.601582	2.07444	4.04469	0.00231238	0.0181664
chr18	34940900	34941100	-	FALSE	FALSE	TRUE	ENSMUSG00000024359	Hspa9	2.68273	4.81554	-2.1328	-3.30688	-0.958725	-4.04399	0.00231499	0.525237
chr5	134621500	134621700	-	FALSE	TRUE	TRUE	ENSMUSG00000040731	Eif4h	6.37945	5.04997	1.32949	0.59759	2.06138	4.04382	0.00231564	0.0182182
chr11	116024000	116024200	-	TRUE	FALSE	TRUE	ENSMUSG00000016559	H3f3b	5.71951	4.44666	1.27285	0.572074	1.97363	4.04347	0.00231694	0.0182387
chr17	36260600	36260800	-	FALSE	TRUE	TRUE	ENSMUSG00000045409	Trim39	4.77348	1.26788	3.5056	1.57446	5.43674	4.04116	0.0023256	0.0183755
chr5	143514700	143514900	-	FALSE	FALSE	TRUE	ENSMUSG00000001847	Rac1	4.71002	1.6344	3.07562	1.37834	4.7729	4.03401	0.00235262	0.0187986
chr2	170114700	170114900	-	FALSE	FALSE	TRUE	ENSMUSG00000052056	Zfp217	4.20042	1.10607	3.09434	1.38549	4.8032	4.03107	0.0023638	0.0189722
chr5	30913600	30913800	+	TRUE	FALSE	TRUE	ENSMUSG00000029163	Emilin1	4.20042	1.10607	3.09434	1.38549	4.8032	4.03107	0.0023638	0.0189722
chr10	83365700	83365900	+	FALSE	FALSE	TRUE	ENSMUSG00000020255	D10Wsu102e	4.3916	1.10607	3.28553	1.47034	5.10071	4.02941	0.00237016	0.0190705
chr15	76597700	76597900	-	FALSE	TRUE	TRUE	ENSMUSG00000034022	Cpsf1	2.47245	4.39626	-1.92381	-2.98679	-0.860828	-4.02897	0.00237185	0.532949
chr7	80098100	80098300	-	FALSE	TRUE	TRUE	ENSMUSG00000030541	Idh2	5.81418	3.99666	1.81753	0.811556	2.82349	4.0221	0.00239833	0.0195029
chr5	142787700	142787900	-	FALSE	FALSE	TRUE	ENSMUSG00000039477	Tnrc18	5.42035	3.16531	2.25504	1.00603	3.50404	4.01926	0.00240939	0.0196712
chr18	6208200	6208400	-	FALSE	TRUE	TRUE	ENSMUSG00000006740	Kif5b	4.74186	2.0402	2.70166	1.20507	4.19826	4.01869	0.00241158	0.0197045
chr9	65890300	65890500	+	TRUE	FALSE	TRUE	ENSMUSG00000040204	Pclaf	5.63232	4.17911	1.45321	0.647995	2.25842	4.01767	0.00241557	0.019765
chr18	6208100	6208300	-	FALSE	TRUE	TRUE	ENSMUSG00000006740	Kif5b	4.5206	1.88005	2.64054	1.17728	4.10381	4.01725	0.00241723	0.0197901
chr6	4758600	4758800	+	FALSE	TRUE	TRUE	ENSMUSG00000092035	Peg10	4.22096	2.43695	1.78401	0.795224	2.7728	4.01654	0.00241999	0.0198319
chr19	10539500	10539700	+	FALSE	FALSE	TRUE	ENSMUSG00000034820	Cpsf7	4.63779	1.88005	2.75774	1.2284	4.28709	4.01426	0.00242895	0.019967
chr14	75330100	75330300	+	FALSE	FALSE	TRUE	ENSMUSG00000022000	Zc3h13	4.40567	1.10607	3.2996	1.46937	5.12982	4.01341	0.00243229	0.0200173
chr19	44304200	44304400	+	FALSE	TRUE	TRUE	ENSMUSG00000025203	Scd2	5.37672	6.63774	-1.26102	-1.96058	-0.561459	-4.01285	0.00243446	0.54122
chr5	36796300	36796500	-	FALSE	FALSE	TRUE	ENSMUSG00000055302	Mrfap1	6.08765	4.10286	1.98479	0.883655	3.08593	4.01264	0.0024353	0.0200625
chr8	69895300	69895500	-	FALSE	FALSE	TRUE	ENSMUSG00000036199	Ndufa13	4.5511	2.60527	1.94583	0.865507	3.02615	4.00967	0.00244705	0.0202384
chr17	56428700	56428900	-	FALSE	FALSE	TRUE	ENSMUSG00000013236	Ptprs	4.4754	1.7962	2.6792	1.19	4.1684	4.00507	0.00246531	0.0205101
chr14	31184900	31185100	-	FALSE	FALSE	TRUE	ENSMUSG00000021910	Nisch	3.43298	5.54017	-2.10719	-3.27872	-0.93567	-4.00415	0.002469	0.545686
chr4	129631600	129631800	-	FALSE	FALSE	TRUE	ENSMUSG00000053841	Txlna	5.32872	3.20834	2.12038	0.941057	3.29971	4.00255	0.00247539	0.0206591
chr5	31193700	31193900	+	TRUE	FALSE	TRUE	ENSMUSG00000029146	Snx17	4.81156	1.26788	3.54368	1.57217	5.51518	4.00141	0.00247996	0.0207266
chr17	15476200	15476400	-	FALSE	TRUE	TRUE	ENSMUSG00000014769	Psmb1	4.97378	2.86104	2.11275	0.937063	3.28843	4.0005	0.00248364	0.0207808
chr11	78226800	78227000	-	FALSE	FALSE	TRUE	ENSMUSG00000002052	Supt6	4.92774	2.04125	2.88649	1.27978	4.4932	3.99934	0.0024883	0.0208492
chrM	2900	3100	+	FALSE	FALSE	TRUE	ENSMUSG00000064341	mt-Nd1	9.45487	9.00562	0.449253	0.199176	0.69933	3.99922	0.00248881	0.0208567
chr2	152736500	152736700	+	FALSE	FALSE	TRUE	ENSMUSG00000042745	Id1	5.88704	3.70478	2.18226	0.965722	3.3988	3.99335	0.00251256	0.0212034
chr2	38642200	38642400	-	FALSE	FALSE	TRUE	ENSMUSG00000026750	Psmb7	5.92183	4.68	1.24183	0.549128	1.93454	3.9909	0.00252255	0.0213483
chr12	3256800	3257000	-	FALSE	FALSE	TRUE	ENSMUSG00000020671	Rab10	5.76876	3.14405	2.62471	1.1597	4.08971	3.98841	0.00253278	0.021496
chr8	123411600	123411800	+	TRUE	FALSE	TRUE	ENSMUSG00000062380	Tubb3	4.79065	2.0402	2.75045	1.21395	4.28694	3.98501	0.00254676	0.0216969
chr19	46893400	46893600	-	FALSE	TRUE	TRUE	ENSMUSG00000025041	Nt5c2	4.89086	2.04125	2.84961	1.25699	4.44223	3.98318	0.00255434	0.0218053
chr15	79528000	79528200	-	FALSE	TRUE	TRUE	ENSMUSG00000055065	Ddx17	5.87017	3.62332	2.24685	0.991037	3.50266	3.98296	0.00255524	0.0218181
chr15	77761500	77761700	-	FALSE	TRUE	TRUE	ENSMUSG00000022443	Myh9	4.97253	1.7962	3.17632	1.40046	4.95218	3.98174	0.00256031	0.0218904
chr7	28400300	28400500	-	FALSE	TRUE	TRUE	ENSMUSG00000109336	Samd4b	4.50963	1.88005	2.62958	1.15898	4.10018	3.98061	0.002565	0.0219571
chr4	32645900	32646100	+	FALSE	FALSE	TRUE	ENSMUSG00000028282	Casp8ap2	5.01578	2.07946	2.93632	1.29267	4.57997	3.97696	0.00258023	0.0221731
chr8	102637000	102637200	-	FALSE	FALSE	TRUE	ENSMUSG00000031673	Cdh11	3.11386	5.86336	-2.7495	-4.28884	-1.21016	-3.97627	0.00258312	0.559994
chr3	90481000	90481200	+	FALSE	FALSE	TRUE	ENSMUSG00000001016	Ilf2	3.3749	5.37659	-2.00169	-3.12343	-0.87995	-3.97248	0.00259907	0.56194
chr5	90506500	90506700	+	FALSE	FALSE	TRUE	ENSMUSG00000054932	Afp	4.66288	5.97488	-1.31199	-2.0476	-0.576382	-3.97046	0.00260761	0.562977
chr4	139287800	139288000	+	FALSE	FALSE	TRUE	ENSMUSG00000028745	Capzb	4.39026	1.7962	2.59406	1.13958	4.04854	3.97035	0.00260808	0.0225643
chr4	129631500	129631700	-	FALSE	FALSE	TRUE	ENSMUSG00000053841	Txlna	5.42494	3.55276	1.87219	0.82243	2.92195	3.97025	0.00260851	0.0225704
chr11	97163300	97163500	-	FALSE	TRUE	TRUE	ENSMUSG00000001440	Kpnb1	5.66959	6.59511	-0.925523	-1.44463	-0.406412	-3.96903	0.00261366	0.56371
chr10	43888900	43889100	-	FALSE	FALSE	TRUE	ENSMUSG00000019863	Qrsl1	4.43326	1.10607	3.32718	1.46052	5.19385	3.96796	0.00261822	0.0227057
chr7	3695100	3695300	+	FALSE	FALSE	TRUE	ENSMUSG00000035585	Tsen34	2.86062	5.12862	-2.268	-3.54052	-0.995474	-3.96765	0.00261952	0.564418
chr9	120130000	120130200	+	FALSE	TRUE	TRUE	ENSMUSG00000032518	Rpsa	8.75852	9.20032	-0.441794	-0.689692	-0.193895	-3.96737	0.00262071	0.564562
chr9	56058100	56058300	+	FALSE	TRUE	TRUE	ENSMUSG00000032320	Rcn2	5.78193	6.96161	-1.17968	-1.84226	-0.5171	-3.96354	0.00263707	0.566528
chr7	28972500	28972700	-	FALSE	FALSE	TRUE	ENSMUSG00000053565	Eif3k	6.03512	4.26981	1.76531	0.773722	2.75691	3.9632	0.00263853	0.0229872
chr8	25840600	25840800	-	TRUE	FALSE	TRUE	ENSMUSG00000031575	Ash2l	4.98206	2.07306	2.909	1.27495	4.54305	3.96309	0.00263898	0.0229934
chr1	172197600	172197800	-	FALSE	TRUE	TRUE	ENSMUSG00000013698	Pea15a	5.13084	2.28073	2.8501	1.24871	4.4515	3.96205	0.00264346	0.0230551
chr8	72469800	72470000	-	FALSE	FALSE	TRUE	ENSMUSG00000052488	Cherp	6.08217	6.95513	-0.872961	-1.3635	-0.382424	-3.96169	0.00264501	0.567478
chr7	130912600	130912800	+	FALSE	TRUE	TRUE	ENSMUSG00000040268	Plekha1	4.95926	2.0399	2.91936	1.27851	4.56022	3.96073	0.00264914	0.0231334
chr3	89424200	89424400	+	FALSE	FALSE	TRUE	ENSMUSG00000042626	Shc1	4.97323	1.7962	3.17703	1.39116	4.96289	3.96031	0.00265096	0.0231583
chr18	75001600	75001800	+	FALSE	FALSE	TRUE	ENSMUSG00000062328	Rpl17	6.37578	7.20917	-0.833387	-1.3019	-0.364872	-3.95987	0.00265284	0.568413
chr9	65890400	65890600	+	TRUE	FALSE	TRUE	ENSMUSG00000040204	Pclaf	5.61114	4.17911	1.43203	0.626961	2.2371	3.95983	0.00265302	0.0231866
chr2	160753200	160753400	+	FALSE	FALSE	TRUE	ENSMUSG00000016933	Plcg1	4.60194	2.78813	1.81382	0.793816	2.83382	3.95868	0.00265798	0.0232547
chr1	42696800	42697000	+	TRUE	FALSE	TRUE	ENSMUSG00000045515	Pou3f3	4.46378	1.7962	2.66758	1.16712	4.16803	3.95778	0.00266187	0.0233078
chr7	80098200	80098400	-	FALSE	FALSE	TRUE	ENSMUSG00000030541	Idh2	5.52271	2.99146	2.53125	1.10528	3.95722	3.95168	0.00268838	0.0236685
chr7	143067400	143067600	+	FALSE	TRUE	TRUE	ENSMUSG00000037706	Cd81	4.87698	1.80798	3.069	1.33811	4.79988	3.94717	0.00270817	0.0239354
chr11	52113200	52113400	+	FALSE	FALSE	TRUE	ENSMUSG00000020349	Ppp2ca	2.5751	4.65768	-2.08257	-3.25739	-0.907755	-3.94627	0.00271216	0.575394
chr19	6375700	6375900	+	FALSE	TRUE	TRUE	ENSMUSG00000024949	Sf1	5.19129	6.41816	-1.22687	-1.91908	-0.534668	-3.94568	0.00271473	0.575693
chr7	13025200	13025400	+	FALSE	FALSE	TRUE	ENSMUSG00000005566	Trim28	5.67018	4.3325	1.33769	0.582883	2.09249	3.94528	0.00271652	0.0240474
chr19	6376900	6377100	+	FALSE	TRUE	TRUE	ENSMUSG00000024949	Sf1	4.61398	2.38529	2.22869	0.970491	3.48689	3.94328	0.00272538	0.0241658
chr15	97979100	97979300	-	FALSE	FALSE	TRUE	ENSMUSG00000022483	Col2a1	2.56905	4.67208	-2.10303	-3.29036	-0.915707	-3.94306	0.00272635	0.57704
chr7	96910500	96910700	+	FALSE	TRUE	TRUE	ENSMUSG00000048078	Tenm4	4.13235	0.860419	3.27193	1.42437	5.1195	3.94241	0.00272924	0.0242172
chr2	105006700	105006900	-	FALSE	FALSE	TRUE	ENSMUSG00000027170	Eif3m	4.18813	2.43695	1.75118	0.762333	2.74003	3.94238	0.00272935	0.0242187
chr11	5070900	5071100	-	FALSE	FALSE	TRUE	ENSMUSG00000009079	Ewsr1	5.89298	4.44567	1.44731	0.629787	2.26484	3.94111	0.00273501	0.024294
chr5	30918200	30918400	+	FALSE	FALSE	TRUE	ENSMUSG00000029163	Emilin1	4.32156	2.47196	1.8496	0.804787	2.89442	3.9409	0.00273592	0.0243061
chr17	56099200	56099400	+	FALSE	FALSE	TRUE	ENSMUSG00000002833	Hdgfl2	5.39975	3.18292	2.21683	0.963859	3.4698	3.93866	0.00274592	0.0244387
chr18	75001700	75001900	+	FALSE	FALSE	TRUE	ENSMUSG00000064844,ENSMUSG00000062328	Gm26202,Rpl17	6.25582	7.03036	-0.774548	-1.21269	-0.336408	-3.93543	0.0027604	0.580956
chr14	50926100	50926300	+	FALSE	FALSE	TRUE	ENSMUSG00000035960	Apex1	4.42856	2.56185	1.86671	0.809449	2.92398	3.93053	0.00278251	0.0249197
chr7	3695300	3695500	+	FALSE	TRUE	TRUE	ENSMUSG00000035585	Tsen34	2.46039	4.5291	-2.0687	-3.24169	-0.895718	-3.92611	0.00280259	0.585736
chr19	10629600	10629800	+	FALSE	TRUE	TRUE	ENSMUSG00000024740	Ddb1	5.80104	4.17101	1.63003	0.705734	2.55433	3.92592	0.00280347	0.0251924
chr11	113727900	113728100	-	FALSE	TRUE	TRUE	ENSMUSG00000041598	Cdc42ep4	4.73199	1.91706	2.81493	1.21684	4.41302	3.92124	0.00282493	0.0254693
chr7	3695000	3695200	+	FALSE	FALSE	TRUE	ENSMUSG00000035585	Tsen34	2.77983	5.13812	-2.35829	-3.69724	-1.01935	-3.92096	0.00282622	0.588381
chr4	139290900	139291100	+	FALSE	TRUE	TRUE	ENSMUSG00000028745	Capzb	4.35242	2.47196	1.88046	0.812459	2.94846	3.91967	0.00283218	0.0255622
chr8	25840500	25840700	-	TRUE	FALSE	TRUE	ENSMUSG00000031575	Ash2l	4.97253	2.07306	2.89946	1.25242	4.54651	3.91894	0.00283554	0.0256054
chr4	128993200	128993400	+	TRUE	FALSE	TRUE	ENSMUSG00000028792	Ak2	4.53978	2.95742	1.58236	0.68324	2.48149	3.91782	0.00284074	0.0256719
chr5	112221600	112221800	-	FALSE	FALSE	TRUE	ENSMUSG00000097767	Miat	5.72972	3.33948	2.39024	1.03189	3.74859	3.9173	0.00284314	0.0257025
chr11	99009200	99009400	-	FALSE	FALSE	TRUE	ENSMUSG00000020914	Top2a	5.14602	6.47483	-1.32882	-2.08423	-0.573405	-3.91596	0.00284935	0.590948
chr11	87206000	87206200	+	FALSE	FALSE	TRUE	ENSMUSG00000018548	Trim37	4.34684	2.68789	1.65896	0.715726	2.60219	3.91538	0.00285203	0.0258157
chr3	87915800	87916000	+	FALSE	TRUE	TRUE	ENSMUSG00000004897	Hdgf	6.51719	5.20771	1.30948	0.564605	2.05436	3.91356	0.00286051	0.0259235
chrX	20934900	20935100	-	FALSE	TRUE	TRUE	ENSMUSG00000009406	Elk1	2.52422	4.32784	-1.80362	-2.8296	-0.77764	-3.91348	0.00286089	0.59222
chr9	120573800	120574000	+	FALSE	TRUE	TRUE	ENSMUSG00000025794	Rpl14	5.8958	4.50234	1.39346	0.600385	2.18654	3.91144	0.00287041	0.0260488
chr16	20655600	20655800	+	FALSE	TRUE	TRUE	ENSMUSG00000006998	Psmd2	5.17627	3.1243	2.05197	0.88375	3.22019	3.91024	0.00287605	0.0261201
chr17	35136200	35136400	+	FALSE	FALSE	TRUE	ENSMUSG00000024392	Bag6	4.54845	2.64204	1.90641	0.819947	2.99286	3.90624	0.00289486	0.0263564
chr7	13027900	13028100	+	FALSE	FALSE	TRUE	ENSMUSG00000005566	Trim28	5.79525	4.21824	1.57701	0.678028	2.476	3.90517	0.00289995	0.0264202
chr14	79624900	79625100	+	FALSE	FALSE	TRUE	ENSMUSG00000022024	Sugt1	5.59514	4.04458	1.55056	0.665164	2.43595	3.8986	0.00293118	0.0268084
chr3	89424100	89424300	+	FALSE	FALSE	TRUE	ENSMUSG00000042626	Shc1	5.21065	2.04627	3.16438	1.35573	4.97303	3.89486	0.00294914	0.0270298
chr15	79538700	79538900	-	FALSE	FALSE	TRUE	ENSMUSG00000055065	Ddx17	4.324	5.71396	-1.38995	-2.18512	-0.594787	-3.89134	0.00296615	0.603142
chr9	120572600	120572800	+	FALSE	FALSE	TRUE	ENSMUSG00000025794	Rpl14	5.78686	4.42173	1.36513	0.583906	2.14635	3.89006	0.00297233	0.0273136
chr9	78479700	78479900	-	FALSE	FALSE	TRUE	ENSMUSG00000037742	Eef1a1	9.13709	8.47232	0.664768	0.2843	1.04524	3.88964	0.0029744	0.0273387
chr8	123411500	123411700	+	TRUE	FALSE	TRUE	ENSMUSG00000062380	Tubb3	4.74883	2.0402	2.70863	1.1576	4.25965	3.88766	0.00298404	0.0274559
chr10	77087300	77087500	-	FALSE	FALSE	TRUE	ENSMUSG00000001435	Col18a1	3.87938	5.35518	-1.4758	-2.32094	-0.630665	-3.88739	0.00298533	0.605064
chr8	70529400	70529600	+	TRUE	FALSE	TRUE	ENSMUSG00000019428	Fkbp8	6.59667	5.10401	1.49266	0.637633	2.3477	3.88631	0.00299062	0.0275357
chr2	92386800	92387000	-	FALSE	FALSE	TRUE	ENSMUSG00000027223	Mapk8ip1	5.35322	3.70187	1.65136	0.705239	2.59747	3.88555	0.00299432	0.0275804
chr7	19395400	19395600	+	FALSE	TRUE	TRUE	ENSMUSG00000030400	Ercc2	4.91038	1.95613	2.95425	1.26136	4.64714	3.88486	0.0029977	0.0276212
chr15	76645300	76645500	-	FALSE	TRUE	TRUE	ENSMUSG00000053929	Cyhr1	4.69304	1.6344	3.05864	1.30512	4.81216	3.88306	0.00300653	0.0277277
chr7	127028000	127028200	-	FALSE	FALSE	TRUE	ENSMUSG00000030677	Kif22	4.68562	3.0136	1.67203	0.713161	2.63089	3.88188	0.00301232	0.0277974
chr2	166079000	166079200	-	FALSE	FALSE	TRUE	ENSMUSG00000006800	Sulf2	5.48029	3.80753	1.67277	0.713121	2.63241	3.88045	0.0030194	0.0278824
chr16	31957100	31957300	+	FALSE	TRUE	TRUE	ENSMUSG00000022774	Ncbp2	5.2524	3.16687	2.08554	0.889002	3.28207	3.88016	0.00302082	0.0278994
chr4	156173500	156173700	-	FALSE	FALSE	TRUE	ENSMUSG00000041936	Agrn	4.92623	1.7962	3.13002	1.33365	4.92639	3.87891	0.00302702	0.0279736
chrM	11800	12000	+	FALSE	FALSE	TRUE	ENSMUSG00000064367	mt-Nd5	4.42383	2.57226	1.85157	0.788012	2.91513	3.87558	0.00304354	0.0281705
chr10	81052000	81052200	-	FALSE	FALSE	TRUE	ENSMUSG00000004937	Sgta	5.20986	2.01356	3.19629	1.36013	5.03246	3.87518	0.00304552	0.028194
chr19	4802600	4802800	-	FALSE	FALSE	TRUE	ENSMUSG00000006456	Rbm14	5.94748	2.78531	3.16216	1.34533	4.979	3.87459	0.00304847	0.0282291
chr7	35647400	35647600	-	TRUE	FALSE	TRUE	ENSMUSG00000030417	Pdcd5	5.39783	1.56558	3.83225	1.62968	6.03483	3.8733	0.00305489	0.0283051
chr9	108566600	108566800	-	FALSE	FALSE	TRUE	ENSMUSG00000070283	Ndufaf3	5.1325	1.6344	3.49811	1.48636	5.50986	3.87094	0.00306669	0.0284446
chr6	125100600	125100800	+	FALSE	FALSE	TRUE	ENSMUSG00000063870	Chd4	4.78343	1.99775	2.78568	1.18354	4.38782	3.87069	0.00306797	0.0284597
chr8	106886800	106887000	-	FALSE	FALSE	TRUE	ENSMUSG00000046691	Chtf8	4.89054	1.84838	3.04216	1.29221	4.79211	3.87002	0.00307132	0.0284992
chrX	94541200	94541400	-	TRUE	FALSE	TRUE	ENSMUSG00000025151	Maged1	6.34186	5.04644	1.29542	0.549564	2.04128	3.86645	0.00308931	0.0287104
chr2	166074200	166074400	-	FALSE	TRUE	TRUE	ENSMUSG00000006800	Sulf2	5.78589	4.33355	1.45234	0.615593	2.28908	3.86396	0.00310194	0.0288578
chr6	4758700	4758900	+	FALSE	TRUE	TRUE	ENSMUSG00000092035	Peg10	4.93671	3.0136	1.92311	0.814871	3.03135	3.86302	0.00310669	0.0289131
chr3	101431300	101431500	+	FALSE	FALSE	TRUE	ENSMUSG00000042035	Igsf3	4.20913	2.78059	1.42853	0.605191	2.25188	3.86249	0.00310941	0.0289447
chr10	81180700	81180900	+	FALSE	FALSE	TRUE	ENSMUSG00000034994	Eef2	6.44566	7.23328	-0.78762	-1.24175	-0.333486	-3.86091	0.00311743	0.617959
chr11	44564200	44564400	+	FALSE	TRUE	TRUE	ENSMUSG00000019189	Rnf145	4.21093	2.78059	1.43034	0.605536	2.25514	3.86052	0.00311944	0.0290611
chr17	35835100	35835300	-	FALSE	FALSE	TRUE	ENSMUSG00000001525	Tubb5	7.21945	7.91604	-0.696585	-1.0987	-0.294475	-3.85644	0.00314036	0.620139
chr2	38642100	38642300	-	FALSE	FALSE	TRUE	ENSMUSG00000026750	Psmb7	6.02053	4.85256	1.16797	0.493636	1.84231	3.85579	0.00314371	0.0293412
chr7	44916300	44916500	-	FALSE	TRUE	TRUE	ENSMUSG00000060279	Ap2a1	4.50294	1.7962	2.70673	1.14313	4.27033	3.85369	0.00315451	0.0294651
chr11	50310800	50311000	-	FALSE	FALSE	TRUE	ENSMUSG00000020368	Canx	4.60801	2.82222	1.78579	0.753756	2.81783	3.85205	0.00316298	0.0295619
chr5	129788100	129788300	+	FALSE	FALSE	TRUE	ENSMUSG00000029447	Cct6a	5.67923	3.85114	1.82809	0.770859	2.88532	3.84932	0.00317716	0.0297234
chr5	129788200	129788400	+	FALSE	FALSE	TRUE	ENSMUSG00000029447	Cct6a	5.67923	3.85114	1.82809	0.770859	2.88532	3.84932	0.00317716	0.0297234
chr4	141115500	141115700	-	FALSE	TRUE	TRUE	ENSMUSG00000040842	Szrd1	3.90635	5.43562	-1.52926	-2.41406	-0.64447	-3.84766	0.00318582	0.624412
chr11	32215000	32215200	-	FALSE	FALSE	TRUE	ENSMUSG00000020282	Rhbdf1	4.27115	1.26788	3.00326	1.26515	4.74138	3.84655	0.00319165	0.0298877
chr5	134624300	134624500	-	FALSE	FALSE	TRUE	ENSMUSG00000040731	Eif4h	5.40644	3.77598	1.63047	0.685944	2.57499	3.84288	0.00321091	0.0301049
chr2	129208200	129208400	+	FALSE	FALSE	TRUE	ENSMUSG00000027397	Slc20a1	5.45254	6.3736	-0.921064	-1.45475	-0.387378	-3.84204	0.00321534	0.627153
chr2	180033500	180033700	+	FALSE	FALSE	TRUE	ENSMUSG00000039108	Lsm14b	4.72268	1.99775	2.72493	1.14581	4.30405	3.84148	0.00321827	0.0301876
chr5	34351500	34351700	+	FALSE	TRUE	TRUE	ENSMUSG00000029110	Rnf4	4.07147	5.48711	-1.41564	-2.23637	-0.594904	-3.83979	0.00322721	0.628248
chr10	93474500	93474700	+	FALSE	FALSE	TRUE	ENSMUSG00000015889	Lta4h	5.13981	2.20013	2.93968	1.23504	4.64433	3.83904	0.00323116	0.0303317
chr17	15477200	15477400	-	FALSE	TRUE	TRUE	ENSMUSG00000014769	Psmb1	5.7554	3.93619	1.81921	0.76397	2.87444	3.83786	0.00323743	0.0304017
chr5	143998600	143998800	-	FALSE	FALSE	TRUE	ENSMUSG00000029617	Ccz1	4.38479	1.7962	2.58858	1.08675	4.09041	3.83706	0.00324166	0.0304488
chr16	85802400	85802600	-	FALSE	FALSE	TRUE	ENSMUSG00000022893	Adamts1	4.52643	2.78813	1.73831	0.729638	2.74697	3.8365	0.00324464	0.030482
chr11	69668000	69668200	-	FALSE	FALSE	TRUE	ENSMUSG00000059796	Eif4a1	6.43585	7.18202	-0.746172	-1.1792	-0.313147	-3.83604	0.0032471	0.630073
chr17	56998400	56998600	+	FALSE	FALSE	TRUE	ENSMUSG00000002661	Alkbh7	4.49762	1.38874	3.10888	1.30332	4.91445	3.83309	0.00326285	0.0306838
chr10	72657200	72657400	+	FALSE	TRUE	TRUE	ENSMUSG00000019923	Zwint	5.66709	4.31473	1.35235	0.566765	2.13794	3.83223	0.00326743	0.0307344
chr11	45948100	45948300	-	FALSE	TRUE	TRUE	ENSMUSG00000011254	Thg1l	4.71303	1.26788	3.44515	1.44322	5.44708	3.83103	0.00327388	0.0308055
chr7	30190400	30190600	-	FALSE	FALSE	TRUE	ENSMUSG00000001794	Capns1	5.3738	3.327	2.0468	0.857038	3.23656	3.82977	0.00328068	0.0308803
chr18	61259700	61259900	-	FALSE	FALSE	TRUE	ENSMUSG00000091957	Rps2-ps10	3.96177	5.4869	-1.52514	-2.41167	-0.638604	-3.82976	0.00328073	0.633132
chr16	90229800	90230000	-	FALSE	FALSE	TRUE	ENSMUSG00000022983	Scaf4	4.36821	1.10607	3.26214	1.36573	5.15855	3.82937	0.00328284	0.030904
chr17	34112000	34112200	-	FALSE	TRUE	TRUE	ENSMUSG00000024335	Brd2	4.65029	1.67523	2.97506	1.24483	4.70529	3.8278	0.00329128	0.0309966
chr10	128548300	128548500	-	FALSE	TRUE	TRUE	ENSMUSG00000093674	Rpl41	9.38945	8.7875	0.601944	0.251787	0.9521	3.82693	0.00329599	0.0310482
chr10	81119300	81119500	+	FALSE	TRUE	TRUE	ENSMUSG00000035027	Map2k2	4.78706	5.86666	-1.07959	-1.70822	-0.450975	-3.82322	0.0033161	0.636315
chr3	131643000	131643200	+	FALSE	TRUE	TRUE	ENSMUSG00000028032	Papss1	4.98974	2.80141	2.18833	0.913753	3.46291	3.82212	0.00332213	0.031333
chr5	144003900	144004100	-	FALSE	FALSE	TRUE	ENSMUSG00000029617	Ccz1	4.27928	1.6344	2.64489	1.1033	4.18647	3.81942	0.00333688	0.0314925
chr7	30192200	30192400	-	FALSE	FALSE	TRUE	ENSMUSG00000001794	Capns1	4.88005	2.01356	2.86649	1.19526	4.53773	3.8183	0.003343	0.0315586
chr8	72468400	72468600	-	FALSE	FALSE	TRUE	ENSMUSG00000052488	Cherp	5.11413	6.15517	-1.04104	-1.64876	-0.433311	-3.81343	0.00336986	0.641085
chr3	90480600	90480800	+	FALSE	FALSE	TRUE	ENSMUSG00000001016	Ilf2	4.76733	6.11318	-1.34585	-2.13167	-0.560029	-3.81267	0.00337405	0.641453
chr7	144931400	144931600	-	FALSE	TRUE	TRUE	ENSMUSG00000070348	Ccnd1	5.57947	4.00524	1.57423	0.654556	2.4939	3.81059	0.00338562	0.0320148
chrM	3600	3800	+	FALSE	TRUE	TRUE	ENSMUSG00000064341,ENSMUSG00000064342	mt-Nd1,mt-Ti	7.83129	7.10941	0.721876	0.299687	1.14406	3.80639	0.00340908	0.0322634
chr9	120950900	120951100	+	FALSE	TRUE	TRUE	ENSMUSG00000006932	Ctnnb1	8.44966	9.0839	-0.634238	-1.00518	-0.263293	-3.80627	0.00340972	0.64457
chr8	85026900	85027100	+	FALSE	FALSE	TRUE	ENSMUSG00000041203	Trir	5.77087	4.23044	1.54043	0.639452	2.44141	3.80614	0.00341046	0.0322779
chr4	133591400	133591600	+	FALSE	TRUE	TRUE	ENSMUSG00000028848	Gpn2	4.52814	2.72088	1.80726	0.750136	2.86438	3.80585	0.00341209	0.0322951
chr5	143514600	143514800	-	FALSE	FALSE	TRUE	ENSMUSG00000001847	Rac1	4.95009	1.7962	3.15388	1.30769	5.00008	3.80299	0.00342814	0.032464
chr19	5602300	5602500	+	FALSE	FALSE	TRUE	ENSMUSG00000024925	Rnaseh2c	5.55632	1.6344	3.92192	1.62587	6.21798	3.80254	0.00343072	0.0324912
chrX	74225500	74225700	-	FALSE	TRUE	TRUE	ENSMUSG00000031328	Flna	5.33379	2.965	2.36879	0.981647	3.75592	3.80157	0.00343617	0.0325483
chr19	47015400	47015600	+	FALSE	FALSE	TRUE	ENSMUSG00000034336	Ina	4.28055	2.78059	1.49995	0.621565	2.37834	3.80144	0.00343691	0.0325561
chr13	3565400	3565600	+	FALSE	TRUE	TRUE	ENSMUSG00000021218	Gdi2	4.23998	2.78059	1.45938	0.604626	2.31414	3.80087	0.00344011	0.0325895
chr8	72468300	72468500	-	FALSE	FALSE	TRUE	ENSMUSG00000052488	Cherp	5.08707	6.12204	-1.03497	-1.64145	-0.428478	-3.79893	0.00345114	0.648147
chr7	142577900	142578100	-	FALSE	FALSE	TRUE	ENSMUSG00000000031	H19	4.53598	5.78441	-1.24843	-1.9801	-0.516753	-3.79842	0.00345402	0.648394
chr6	36743300	36743500	-	FALSE	FALSE	TRUE	ENSMUSG00000029838	Ptn	6.49582	5.20362	1.2922	0.533649	2.05075	3.7923	0.00348898	0.0332513
chrX	151901500	151901700	+	FALSE	FALSE	TRUE	ENSMUSG00000025261	Huwe1	4.64817	2.0402	2.60797	1.07636	4.13959	3.79063	0.00349858	0.033428
chr7	80098600	80098800	-	FALSE	FALSE	TRUE	ENSMUSG00000030541	Idh2	5.47768	4.00576	1.47193	0.607229	2.33662	3.78948	0.00350521	0.0335498
chr18	46586900	46587100	-	FALSE	FALSE	TRUE	ENSMUSG00000033184	Tmed7	4.57269	1.7962	2.77649	1.14456	4.40841	3.78749	0.00351669	0.03376
chr7	111074000	111074200	-	FALSE	FALSE	TRUE	ENSMUSG00000005610	Eif4g2	6.19596	4.94056	1.2554	0.517255	1.99354	3.78616	0.0035244	0.0339009
chr16	91659300	91659500	+	FALSE	FALSE	TRUE	ENSMUSG00000022961	Son	5.54391	2.59081	2.9531	1.21342	4.69277	3.77891	0.00356669	0.0346675
chr5	143514500	143514700	-	FALSE	FALSE	TRUE	ENSMUSG00000001847	Rac1	4.607	1.6344	2.97261	1.21862	4.7266	3.77283	0.00360261	0.0353114
chr6	42356400	42356600	+	FALSE	FALSE	TRUE	ENSMUSG00000029860	Zyx	4.2277	2.54122	1.68648	0.69129	2.68167	3.77252	0.00360442	0.0353437
chr7	45459000	45459200	-	FALSE	FALSE	TRUE	ENSMUSG00000050708	Ftl1	7.17392	6.3253	0.848622	0.34785	1.3494	3.77251	0.00360447	0.0353446
chr8	95457300	95457500	-	FALSE	FALSE	TRUE	ENSMUSG00000046707	Csnk2a2	5.27647	2.01356	3.2629	1.33572	5.19009	3.76911	0.00362477	0.0357051
chr10	72657100	72657300	+	FALSE	FALSE	TRUE	ENSMUSG00000019923	Zwint	5.65408	4.36835	1.28573	0.525916	2.04555	3.76703	0.00363721	0.0359252
chrX	74225300	74225500	-	FALSE	TRUE	TRUE	ENSMUSG00000031328	Flna	5.90094	3.82997	2.07097	0.845486	3.29646	3.76204	0.00366726	0.0364534
chr17	15477400	15477600	-	FALSE	FALSE	TRUE	ENSMUSG00000014769	Psmb1	4.75194	1.95613	2.79581	1.13927	4.45236	3.75717	0.00369677	0.0369678
chr11	116024200	116024400	-	TRUE	FALSE	TRUE	ENSMUSG00000016559	H3f3b	5.8474	4.55959	1.28781	0.524467	2.05115	3.75569	0.00370583	0.0371248
chr1	39367800	39368000	+	TRUE	FALSE	TRUE	ENSMUSG00000073702	Rpl31	5.63969	4.02139	1.61831	0.658309	2.5783	3.75273	0.00372396	0.0374378
chr2	37640700	37640900	-	FALSE	FALSE	TRUE	ENSMUSG00000026915	Strbp	4.52465	1.88005	2.6446	1.07567	4.21353	3.75244	0.00372577	0.037469
chr9	21635600	21635800	+	FALSE	FALSE	TRUE	ENSMUSG00000032187	Smarca4	7.98387	8.54103	-0.557156	-0.887889	-0.226422	-3.75021	0.00373949	0.671873
chr7	127235500	127235700	+	FALSE	FALSE	TRUE	ENSMUSG00000045598	Zfp553	4.53978	1.7962	2.74358	1.11442	4.37274	3.74897	0.00374716	0.0378362
chr8	25822600	25822800	-	FALSE	TRUE	TRUE	ENSMUSG00000031575	Ash2l	4.35366	2.63041	1.72325	0.699735	2.74677	3.7481	0.00375253	0.037928
chr8	88343600	88343800	-	FALSE	FALSE	TRUE	ENSMUSG00000031660	Brd7	4.83168	1.91706	2.91462	1.18342	4.64582	3.74794	0.00375351	0.0379448
chr4	128993300	128993500	+	TRUE	FALSE	TRUE	ENSMUSG00000028792	Ak2	5.07067	3.06548	2.00519	0.813657	3.19673	3.74633	0.00376349	0.038115
chr7	127235600	127235800	+	FALSE	FALSE	TRUE	ENSMUSG00000045598	Zfp553	4.72435	2.04125	2.68311	1.08857	4.27764	3.74594	0.00376594	0.0381568
chr11	119030600	119030800	+	FALSE	TRUE	TRUE	ENSMUSG00000025577	Cbx2	5.61736	3.49337	2.12399	0.861363	3.38662	3.74485	0.00377273	0.0382723
chr11	99007100	99007300	-	FALSE	FALSE	TRUE	ENSMUSG00000020914	Top2a	5.25475	6.43623	-1.18148	-1.88397	-0.478982	-3.74403	0.00377782	0.674883
chr13	98858400	98858600	-	FALSE	FALSE	TRUE	ENSMUSG00000009470	Tnpo1	5.00612	2.04442	2.9617	1.20005	4.72335	3.74265	0.00378646	0.038505
chr3	89779500	89779700	+	FALSE	FALSE	TRUE	ENSMUSG00000042572	Ube2q1	4.47658	1.88005	2.59653	1.05164	4.14142	3.74156	0.00379325	0.03862
chr15	79430100	79430300	-	TRUE	FALSE	TRUE	ENSMUSG00000022433	Csnk1e	4.53512	1.6344	2.90072	1.17388	4.62756	3.73948	0.00380633	0.0388405
chrX	94540500	94540700	-	FALSE	FALSE	TRUE	ENSMUSG00000025151	Maged1	5.99787	4.8171	1.18077	0.477626	1.88391	3.73833	0.00381353	0.0389616
chr10	20325100	20325300	+	FALSE	FALSE	TRUE	ENSMUSG00000037608	Bclaf1	5.06552	3.08311	1.98241	0.801882	3.16294	3.7383	0.00381371	0.0389647
chr5	140759100	140759300	-	FALSE	TRUE	TRUE	ENSMUSG00000000149	Gna12	4.65547	1.26788	3.38758	1.36975	5.40541	3.73734	0.00381981	0.039067
chr5	143998200	143998400	-	FALSE	FALSE	TRUE	ENSMUSG00000029617	Ccz1	4.65291	1.75358	2.89932	1.17223	4.62642	3.73712	0.00382117	0.0390899
chr10	72668800	72669000	+	FALSE	TRUE	TRUE	ENSMUSG00000019923	Zwint	5.09442	3.25088	1.84354	0.745256	2.94182	3.73676	0.00382345	0.0391282
chr8	107373700	107373900	+	FALSE	TRUE	TRUE	ENSMUSG00000003847	Nfat5	4.67003	1.26788	3.40215	1.37532	5.42898	3.73675	0.00382353	0.0391295
chr17	35834700	35834900	-	FALSE	TRUE	TRUE	ENSMUSG00000001525	Tubb5	6.46007	7.18296	-0.722889	-1.15368	-0.292098	-3.73562	0.00383065	0.678979
chr8	95455900	95456100	-	FALSE	FALSE	TRUE	ENSMUSG00000046707	Csnk2a2	4.71129	1.26788	3.44341	1.39126	5.49555	3.7354	0.00383202	0.0392715
chr2	132249600	132249800	-	FALSE	TRUE	TRUE	ENSMUSG00000027342	Pcna	4.48415	1.72857	2.75558	1.11314	4.39802	3.73491	0.00383515	0.0393239
chr9	90107100	90107300	-	FALSE	FALSE	TRUE	ENSMUSG00000062270	Morf4l1	2.50529	4.67366	-2.16837	-3.46095	-0.875792	-3.73451	0.00383767	0.679518
chr9	90107200	90107400	-	FALSE	FALSE	TRUE	ENSMUSG00000062270	Morf4l1	2.50529	4.67366	-2.16837	-3.46095	-0.875792	-3.73451	0.00383767	0.679518
chr2	180033800	180034000	+	FALSE	TRUE	TRUE	ENSMUSG00000039108	Lsm14b	5.50308	3.87455	1.62853	0.657678	2.59938	3.73422	0.0038395	0.0393965
chr7	13024900	13025100	+	FALSE	FALSE	TRUE	ENSMUSG00000005566	Trim28	5.45789	3.49068	1.96722	0.793335	3.1411	3.73065	0.0038622	0.0397741
chr4	156173600	156173800	-	FALSE	FALSE	TRUE	ENSMUSG00000041936	Agrn	5.08562	2.99726	2.08835	0.842142	3.33457	3.73052	0.00386306	0.0397884
chr14	54644200	54644400	-	FALSE	FALSE	TRUE	ENSMUSG00000022185	Acin1	4.50938	2.82222	1.68716	0.679844	2.69447	3.72862	0.00387521	0.0399895
chr8	23447200	23447400	+	FALSE	TRUE	TRUE	ENSMUSG00000031548	Sfrp1	4.36982	2.5431	1.82672	0.735982	2.91746	3.72828	0.00387738	0.0400253
chr4	133752500	133752700	-	FALSE	FALSE	TRUE	ENSMUSG00000007880	Arid1a	4.5282	1.88005	2.64815	1.06665	4.22966	3.7276	0.00388176	0.0400975
chrM	14700	14900	+	FALSE	FALSE	TRUE	ENSMUSG00000064370	mt-Cytb	10.3245	10.0039	0.320581	0.129076	0.512086	3.72663	0.003888	0.0402003
chr11	106783100	106783300	-	FALSE	TRUE	TRUE	ENSMUSG00000020719,ENSMUSG00000093133	Ddx5,Gm25994	6.11582	4.75479	1.36103	0.547677	2.17439	3.72516	0.00389741	0.0403552
chr6	118384200	118384400	-	FALSE	FALSE	TRUE	ENSMUSG00000030138	Bms1	4.51432	1.38874	3.12558	1.25739	4.99376	3.72449	0.00390172	0.0404258
chr1	190941200	190941400	+	FALSE	FALSE	TRUE	ENSMUSG00000026634	Angel2	5.8599	6.74427	-0.884367	-1.41314	-0.355595	-3.72324	0.0039098	0.685006
chr2	25351000	25351200	+	FALSE	TRUE	TRUE	ENSMUSG00000036646	Man1b1	5.65797	3.3184	2.33957	0.940134	3.73901	3.72169	0.00391985	0.0407227
chr11	52121000	52121200	+	FALSE	FALSE	TRUE	ENSMUSG00000020349	Ppp2ca	5.3729	3.36242	2.01048	0.807269	3.21368	3.71977	0.00393232	0.0409259
chr5	134624400	134624600	-	FALSE	FALSE	TRUE	ENSMUSG00000040731	Eif4h	5.42992	3.88737	1.54255	0.619139	2.46596	3.71879	0.00393869	0.0410296
chr2	103775900	103776100	-	FALSE	FALSE	TRUE	ENSMUSG00000027184	Caprin1	5.85169	4.74196	1.10973	0.445146	1.77432	3.71726	0.00394866	0.0411913
chr12	8705800	8706000	+	FALSE	TRUE	TRUE	ENSMUSG00000020594	Pum2	4.35181	2.63041	1.7214	0.689286	2.75352	3.71288	0.0039774	0.0416553
chr3	121426500	121426700	+	TRUE	FALSE	TRUE	ENSMUSG00000053931	Cnn3	5.38214	3.80611	1.57603	0.63092	2.52113	3.71227	0.00398135	0.0417188
chr9	103365300	103365500	-	TRUE	FALSE	TRUE	ENSMUSG00000032803	Cdv3	5.1245	2.04627	3.07823	1.23155	4.92491	3.71079	0.00399114	0.0418759
chr9	115310200	115310400	-	TRUE	FALSE	TRUE	ENSMUSG00000032437	Stt3b	4.70898	2.95742	1.75156	0.700218	2.8029	3.70884	0.00400402	0.042082
chr17	15490100	15490300	-	FALSE	FALSE	TRUE	ENSMUSG00000014769	Psmb1	5.61539	4.08059	1.5348	0.613278	2.45633	3.70768	0.00401172	0.0422048
chr9	103365200	103365400	-	TRUE	FALSE	TRUE	ENSMUSG00000032803	Cdv3	5.60339	3.77598	1.82741	0.72915	2.92567	3.70414	0.00403528	0.0425792
chr15	11993700	11993900	-	TRUE	FALSE	TRUE	ENSMUSG00000022205	Sub1	4.27117	5.69695	-1.42578	-2.28289	-0.568663	-3.70314	0.00404202	0.694798
chr2	180033600	180033800	+	FALSE	FALSE	TRUE	ENSMUSG00000039108	Lsm14b	5.99285	4.00113	1.99173	0.793987	3.18946	3.7019	0.0040503	0.0428167
chr13	56104200	56104400	-	FALSE	FALSE	TRUE	ENSMUSG00000015937	H2afy	5.06401	6.06735	-1.00334	-1.60789	-0.398796	-3.69468	0.00409902	0.698917
chr8	84843900	84844100	-	FALSE	FALSE	TRUE	ENSMUSG00000003814	Calr	2.67671	4.5446	-1.86788	-2.99358	-0.742183	-3.69389	0.00410439	0.699302
chr6	55069200	55069400	+	FALSE	FALSE	TRUE	ENSMUSG00000029777	Gars	4.41087	2.91392	1.49695	0.594771	2.39913	3.69378	0.00410512	0.0436758
chr6	4755300	4755500	+	TRUE	TRUE	TRUE	ENSMUSG00000092035	Peg10	2.6882	4.32824	-1.64003	-2.62881	-0.651258	-3.69243	0.00411432	0.700012
chr15	79429900	79430100	-	TRUE	FALSE	TRUE	ENSMUSG00000022433	Csnk1e	4.44108	1.88005	2.56103	1.01695	4.10512	3.69233	0.00411502	0.0438296
chr8	106887000	106887200	-	TRUE	FALSE	TRUE	ENSMUSG00000046691	Chtf8	4.4957	1.38874	3.10696	1.23352	4.9804	3.69193	0.00411773	0.0438717
chr11	87206700	87206900	+	FALSE	FALSE	TRUE	ENSMUSG00000018548	Trim37	4.5695	2.78813	1.78138	0.707064	2.85569	3.69132	0.00412187	0.0439358
chr19	4802500	4802700	-	FALSE	TRUE	TRUE	ENSMUSG00000006456	Rbm14	5.3457	2.28645	3.05925	1.21398	4.90452	3.69072	0.00412597	0.0439994
chr7	45814000	45814200	-	TRUE	FALSE	TRUE	ENSMUSG00000003269	Cyth2	5.17946	3.19802	1.98143	0.786155	3.17671	3.69035	0.00412854	0.0440392
chr10	81177600	81177800	+	FALSE	FALSE	TRUE	ENSMUSG00000034994	Eef2	7.33505	6.55069	0.784354	0.310583	1.25813	3.68553	0.0041616	0.0445485
chr8	85027000	85027200	+	FALSE	FALSE	TRUE	ENSMUSG00000041203	Trir	5.85565	4.38963	1.46602	0.580347	2.35169	3.68489	0.00416607	0.044617
chr19	41943600	41943800	+	FALSE	TRUE	TRUE	ENSMUSG00000025157	Zdhhc16	5.03395	1.6344	3.39956	1.34522	5.45389	3.68389	0.00417292	0.0447219
chr7	45325000	45325200	+	FALSE	FALSE	TRUE	ENSMUSG00000046721	Rpl14-ps1	4.15447	2.43695	1.71753	0.679236	2.75582	3.68249	0.00418264	0.0448705
chr4	43443700	43443900	+	FALSE	FALSE	TRUE	ENSMUSG00000028458	Tesk1	4.43736	1.88005	2.55731	1.01123	4.10339	3.68221	0.00418462	0.0449006
chr18	64457400	64457600	-	FALSE	TRUE	TRUE	ENSMUSG00000024588	Fech	4.28397	2.57572	1.70825	0.675259	2.74123	3.6814	0.00419025	0.0449864
chr14	79624700	79624900	+	FALSE	FALSE	TRUE	ENSMUSG00000022024	Sugt1	5.19129	3.49068	1.70062	0.671979	2.72925	3.68045	0.0041968	0.0450862
chr11	50310300	50310500	-	FALSE	FALSE	TRUE	ENSMUSG00000020368	Canx	4.96706	3.0062	1.96085	0.774359	3.14735	3.67906	0.00420652	0.0452337
chr1	72863700	72863900	-	FALSE	FALSE	TRUE	ENSMUSG00000026185	Igfbp5	2.19181	4.18434	-1.99254	-3.19881	-0.786264	-3.67721	0.00421946	0.707427
chr4	141113300	141113500	-	FALSE	TRUE	TRUE	ENSMUSG00000040842	Szrd1	4.40159	5.87537	-1.47378	-2.36601	-0.581554	-3.67718	0.00421967	0.707441
chr17	56099100	56099300	+	FALSE	FALSE	TRUE	ENSMUSG00000002833	Hdgfl2	4.84977	1.7962	3.05356	1.20481	4.90232	3.67692	0.00422145	0.0454599
chr6	124398000	124398200	-	FALSE	FALSE	TRUE	ENSMUSG00000005069	Pex5	4.32357	1.7962	2.52737	0.997103	4.05763	3.67671	0.00422294	0.0454825
chr4	133545800	133546000	-	TRUE	FALSE	TRUE	ENSMUSG00000028851	Nudc	4.58285	2.0402	2.54265	1.00206	4.08324	3.67415	0.00424091	0.0457532
chr16	32681200	32681400	+	FALSE	FALSE	TRUE	ENSMUSG00000022791	Tnk2	4.698	3.03752	1.66048	0.654035	2.66692	3.67283	0.00425017	0.0458924
chrX	7708000	7708200	+	FALSE	FALSE	TRUE	ENSMUSG00000031148	Gpkow	4.58105	1.80926	2.77179	1.09016	4.45342	3.66934	0.0042749	0.0462625
chr11	109575800	109576000	-	FALSE	TRUE	TRUE	ENSMUSG00000041895	Wipi1	4.43354	1.38874	3.0448	1.19742	4.89218	3.6691	0.00427659	0.0462878
chr11	101445200	101445400	+	FALSE	FALSE	TRUE	ENSMUSG00000063316	Rpl27	4.28768	2.82222	1.46546	0.576287	2.35464	3.66897	0.0042775	0.0463013
chr6	29356400	29356600	+	TRUE	FALSE	TRUE	ENSMUSG00000029767	Calu	4.65955	6.15511	-1.49556	-2.40318	-0.587945	-3.66825	0.00428263	0.71179
chr9	44409800	44410000	+	FALSE	FALSE	TRUE	ENSMUSG00000009927	Rps25	5.99482	4.36633	1.62849	0.640123	2.61687	3.66795	0.00428476	0.0464094
chr19	52991500	52991700	-	FALSE	TRUE	TRUE	ENSMUSG00000025027	Xpnpep1	5.28774	3.25575	2.03199	0.798579	3.2654	3.6675	0.0042879	0.0464562
chr9	64175700	64175900	+	FALSE	FALSE	TRUE	ENSMUSG00000064918,ENSMUSG00000032399	Gm22571,Rpl4	6.54076	5.56739	0.973372	0.382287	1.56446	3.66595	0.004299	0.0466211
chr11	44564500	44564700	+	FALSE	TRUE	TRUE	ENSMUSG00000019189	Rnf145	4.93151	3.06548	1.86603	0.732834	2.99924	3.66581	0.00429998	0.0466356
chr7	16816400	16816600	+	FALSE	FALSE	TRUE	ENSMUSG00000030374	Strn4	5.19726	2.14728	3.04998	1.19758	4.90237	3.66539	0.004303	0.0466803
chr10	81052200	81052400	-	TRUE	FALSE	TRUE	ENSMUSG00000004937	Sgta	4.36934	1.10607	3.26327	1.28098	5.24555	3.66475	0.00430756	0.046748
chr2	114175000	114175200	-	TRUE	FALSE	TRUE	ENSMUSG00000040383	Aqr	4.05299	5.4834	-1.4304	-2.2994	-0.561406	-3.66435	0.00431042	0.713688
chr3	87977000	87977200	+	FALSE	FALSE	TRUE	ENSMUSG00000004891	Nes	5.80534	6.71504	-0.909705	-1.46251	-0.356899	-3.6634	0.00431721	0.71415
chr2	34776200	34776400	+	FALSE	TRUE	TRUE	ENSMUSG00000026864	Hspa5	2.67763	5.0008	-2.32318	-3.73524	-0.91112	-3.66258	0.0043231	0.71455
chr2	152892000	152892200	+	FALSE	FALSE	TRUE	ENSMUSG00000027469	Tpx2	4.6618	1.48524	3.17656	1.24521	5.10791	3.66145	0.00433123	0.0470973
chr8	83664500	83664700	+	FALSE	TRUE	TRUE	ENSMUSG00000019433	Gipc1	4.02611	2.22454	1.80156	0.704238	2.89889	3.65487	0.00437881	0.0477935
chr4	117271500	117271700	-	FALSE	TRUE	TRUE	ENSMUSG00000028677	Rnf220	5.69014	3.84067	1.84947	0.722554	2.97639	3.65353	0.00438855	0.0479351
chr5	112217300	112217500	-	FALSE	FALSE	TRUE	ENSMUSG00000098599,ENSMUSG00000097767	Gm27627,Miat	4.46114	5.79539	-1.33425	-2.1474	-0.521106	-3.6528	0.00439383	0.71931
chr10	77085300	77085500	-	FALSE	FALSE	TRUE	ENSMUSG00000001435	Col18a1	3.90635	5.23308	-1.32673	-2.13591	-0.517544	-3.64999	0.00441442	0.720681
chr8	124870600	124870800	+	FALSE	FALSE	TRUE	ENSMUSG00000031985	Gnpat	4.47612	1.6344	2.84173	1.10777	4.57569	3.64838	0.00442624	0.0484799
chr16	32843100	32843300	-	FALSE	FALSE	TRUE	ENSMUSG00000035629	Rubcn	5.03752	2.04627	2.99125	1.16586	4.81664	3.64799	0.00442912	0.0485213
chr17	27579600	27579800	-	FALSE	TRUE	TRUE	ENSMUSG00000024213	Nudt3	4.6476	1.95613	2.69146	1.04845	4.33447	3.64675	0.00443828	0.0486529
chr19	6954100	6954300	-	FALSE	FALSE	TRUE	ENSMUSG00000024960	Plcb3	4.77751	1.26788	3.50963	1.36661	5.65265	3.64579	0.00444536	0.0487543
chr10	56387500	56387700	+	TRUE	FALSE	TRUE	ENSMUSG00000050953	Gja1	5.2532	3.08807	2.16512	0.8413	3.48895	3.64091	0.00448155	0.0492706
chrX	150806300	150806500	-	FALSE	TRUE	TRUE	ENSMUSG00000025268	Maged2	5.07061	6.09011	-1.01951	-1.64318	-0.395834	-3.63907	0.00449524	0.725998
chr17	47598800	47599000	+	FALSE	TRUE	TRUE	ENSMUSG00000034165	Ccnd3	5.11401	6.17989	-1.06588	-1.71812	-0.413638	-3.63795	0.00450362	0.726543
chr11	50308900	50309100	-	FALSE	FALSE	TRUE	ENSMUSG00000020368	Canx	4.61039	2.95742	1.65297	0.641091	2.66486	3.63658	0.00451393	0.0497289
chr15	79546200	79546400	-	TRUE	FALSE	TRUE	ENSMUSG00000055065	Ddx17	5.20829	2.33385	2.87444	1.11435	4.63453	3.6356	0.00452125	0.049832
chr16	20655500	20655700	+	FALSE	TRUE	TRUE	ENSMUSG00000006998	Psmd2	5.20679	3.19632	2.01047	0.77857	3.24236	3.63312	0.00453996	0.0500948
chr16	90225100	90225300	+	FALSE	FALSE	TRUE	ENSMUSG00000022982	Sod1	6.15179	5.10277	1.04902	0.406106	1.69193	3.63236	0.00454572	0.0501755
chr10	81178600	81178800	+	FALSE	FALSE	TRUE	ENSMUSG00000034994	Eef2	5.84253	4.69282	1.14971	0.444996	1.85443	3.63188	0.00454931	0.0502257
chr11	74675300	74675500	-	FALSE	TRUE	TRUE	ENSMUSG00000020745	Pafah1b1	4.11669	2.51681	1.59988	0.619034	2.58073	3.63115	0.00455488	0.0503036
chr11	4683100	4683300	+	FALSE	TRUE	TRUE	ENSMUSG00000020412	Ascc2	4.49433	1.6344	2.85993	1.10551	4.61435	3.62893	0.00457172	0.0505383
chr7	45720300	45720500	+	FALSE	FALSE	TRUE	ENSMUSG00000059070	Rpl18	7.24235	6.38096	0.861392	0.332935	1.38985	3.62868	0.00457362	0.0505647
chr15	76645200	76645400	-	FALSE	TRUE	TRUE	ENSMUSG00000053929	Cyhr1	5.05575	2.04627	3.00949	1.16281	4.85616	3.62793	0.00457933	0.0506441
chr11	80471800	80472000	+	FALSE	TRUE	TRUE	ENSMUSG00000017428	Psmd11	4.46181	2.56185	1.89996	0.734089	3.06583	3.62786	0.00457984	0.0506511
chr14	65201000	65201200	-	FALSE	TRUE	TRUE	ENSMUSG00000007989	Fzd3	1.81952	4.81784	-2.99832	-4.83928	-1.15735	-3.62567	0.00459658	0.732526
chr1	45342100	45342300	+	FALSE	FALSE	TRUE	ENSMUSG00000026043	Col3a1	5.23268	3.40309	1.82959	0.704882	2.9543	3.62135	0.00462972	0.05134
chr4	133680700	133680900	-	FALSE	FALSE	TRUE	ENSMUSG00000007880	Arid1a	4.23424	2.63041	1.60383	0.617425	2.59024	3.61959	0.00464331	0.0515263
chr9	44409900	44410100	+	FALSE	TRUE	TRUE	ENSMUSG00000009927	Rps25	6.14907	4.54033	1.60874	0.618106	2.59938	3.61518	0.00467755	0.0519933
chr19	5728500	5728700	-	FALSE	TRUE	TRUE	ENSMUSG00000079478,ENSMUSG00000024939	Sssca1,Fam89b	2.56905	4.73886	-2.16981	-3.50723	-0.832402	-3.61172	0.00470453	0.738511
chr5	90506700	90506900	+	FALSE	FALSE	TRUE	ENSMUSG00000054932	Afp	2.32437	4.25176	-1.92739	-3.11615	-0.738629	-3.60938	0.00472295	0.739484
chr7	102446600	102446800	+	FALSE	TRUE	TRUE	ENSMUSG00000030978	Rrm1	4.88089	2.07306	2.80783	1.07597	4.53969	3.60923	0.00472412	0.0526228
chr17	34112100	34112300	-	FALSE	TRUE	TRUE	ENSMUSG00000024335	Brd2	4.87509	2.17552	2.69957	1.03236	4.36678	3.60463	0.00476045	0.0531094
chr15	79761800	79762000	-	FALSE	TRUE	TRUE	ENSMUSG00000022420	Dnal4	4.72437	2.93661	1.78777	0.683273	2.89226	3.60334	0.00477073	0.0532464
chr5	65390800	65391000	-	TRUE	FALSE	TRUE	ENSMUSG00000047215	Rpl9	6.71032	4.8726	1.83772	0.702094	2.97335	3.60247	0.0047776	0.0533378
chr2	129208100	129208300	+	FALSE	FALSE	TRUE	ENSMUSG00000027397	Slc20a1	4.76575	5.87985	-1.1141	-1.80273	-0.425467	-3.60159	0.00478463	0.742714
chr5	115298700	115298900	-	FALSE	FALSE	TRUE	ENSMUSG00000009013	Dynll1	6.27474	7.02248	-0.747733	-1.20999	-0.285474	-3.60096	0.00478962	0.742973
chr11	23493300	23493500	-	FALSE	FALSE	TRUE	ENSMUSG00000020288	Ahsa2	4.58052	3.03752	1.54301	0.589083	2.49693	3.6009	0.00479011	0.0535038
chr18	34602600	34602800	-	FALSE	FALSE	TRUE	ENSMUSG00000003778	Brd8	5.12336	2.14728	2.97608	1.13552	4.81664	3.59958	0.00480064	0.0536432
chr2	103775800	103776000	-	FALSE	FALSE	TRUE	ENSMUSG00000027184	Caprin1	5.63771	4.49645	1.14126	0.435233	1.84728	3.5985	0.00480936	0.0537586
chr17	83216000	83216200	+	FALSE	FALSE	TRUE	ENSMUSG00000024247	Pkdcc	4.60801	1.7962	2.81181	1.07223	4.55139	3.59831	0.00481082	0.0537778
chr5	36795700	36795900	-	FALSE	TRUE	TRUE	ENSMUSG00000055302	Mrfap1	6.3735	5.16253	1.21097	0.461454	1.96049	3.59674	0.00482343	0.053944
chr7	142376100	142376300	-	FALSE	TRUE	TRUE	ENSMUSG00000007891	Ctsd	4.18694	2.31909	1.86785	0.711746	3.02396	3.59668	0.00482394	0.0539507
chr12	111538300	111538500	+	TRUE	FALSE	TRUE	ENSMUSG00000021282	Eif5	4.63207	2.98868	1.64339	0.62609	2.66068	3.59624	0.00482745	0.0539968
chr18	34940700	34940900	-	FALSE	FALSE	TRUE	ENSMUSG00000024359	Hspa9	2.42555	4.2566	-1.83105	-2.96491	-0.6972	-3.59502	0.00483732	0.745439
chr12	78848300	78848500	-	FALSE	FALSE	TRUE	ENSMUSG00000021114	Atp6v1d	4.51973	1.91706	2.60267	0.990085	4.21526	3.59297	0.00485389	0.0543436
chr12	78848400	78848600	-	FALSE	FALSE	TRUE	ENSMUSG00000021114	Atp6v1d	4.51973	1.91706	2.60267	0.990085	4.21526	3.59297	0.00485389	0.0543436
chr8	88343500	88343700	-	FALSE	FALSE	TRUE	ENSMUSG00000031660	Brd7	4.9129	2.13629	2.77661	1.05605	4.49717	3.59255	0.00485729	0.054388
chr13	96665700	96665900	-	FALSE	FALSE	TRUE	ENSMUSG00000021670	Hmgcr	4.39026	1.88005	2.51021	0.953231	4.06719	3.58909	0.00488537	0.0547538
chr13	96665800	96666000	-	FALSE	FALSE	TRUE	ENSMUSG00000021670	Hmgcr	4.39026	1.88005	2.51021	0.953231	4.06719	3.58909	0.00488537	0.0547538
chr8	84974100	84974300	+	FALSE	TRUE	TRUE	ENSMUSG00000005161	Prdx2	5.92699	6.78208	-0.855082	-1.38557	-0.324598	-3.58833	0.00489157	0.748212
chr12	28633700	28633900	-	FALSE	FALSE	TRUE	ENSMUSG00000061477	Rps7	5.40191	6.32633	-0.92442	-1.4981	-0.350736	-3.58718	0.00490092	0.748687
chr6	125101800	125102000	+	FALSE	FALSE	TRUE	ENSMUSG00000063870	Chd4	4.43197	1.38874	3.04323	1.15438	4.93208	3.5867	0.00490491	0.0550069
chr11	99007200	99007400	-	FALSE	FALSE	TRUE	ENSMUSG00000020914	Top2a	5.16767	6.35753	-1.18986	-1.92864	-0.451082	-3.58541	0.00491545	0.749423
chr4	3835100	3835300	-	FALSE	FALSE	TRUE	ENSMUSG00000028234,ENSMUSG00000088351	Rps20,Gm24016	4.65158	5.90685	-1.25527	-2.03467	-0.475878	-3.5854	0.00491551	0.749426
chr11	70968000	70968200	-	FALSE	TRUE	TRUE	ENSMUSG00000040667	Nup88	4.60401	2.78328	1.82073	0.689909	2.95155	3.58434	0.00492426	0.0552568
chr7	19715100	19715300	-	TRUE	FALSE	TRUE	ENSMUSG00000002984	Tomm40	4.27249	2.57226	1.70022	0.644118	2.75632	3.5839	0.00492784	0.0553028
chr19	41943500	41943700	+	FALSE	TRUE	TRUE	ENSMUSG00000025157	Zdhhc16	4.44385	1.38874	3.05511	1.15689	4.95333	3.58292	0.00493591	0.0554066
chr4	116601900	116602100	-	FALSE	FALSE	TRUE	ENSMUSG00000028693	Nasp	6.08054	4.40959	1.67095	0.630372	2.71152	3.57475	0.00500364	0.0562708
chr9	41589200	41589400	+	FALSE	FALSE	TRUE	ENSMUSG00000074415	3110039I08Rik	4.3767	1.38874	2.98796	1.1259	4.85002	3.57222	0.00502482	0.0565385
chr9	120951000	120951200	+	FALSE	TRUE	TRUE	ENSMUSG00000006932	Ctnnb1	7.95979	8.64058	-0.680785	-1.10507	-0.256496	-3.57195	0.00502712	0.755005
chr9	67049000	67049200	-	TRUE	FALSE	TRUE	ENSMUSG00000032366	Tpm1	6.29654	4.84333	1.4532	0.546692	2.35972	3.5687	0.00505448	0.0569116
chr7	141155400	141155600	+	FALSE	TRUE	TRUE	ENSMUSG00000025495	Ptdss2	5.47188	2.40353	3.06835	1.15393	4.98276	3.56801	0.0050603	0.0569845
chr10	80666300	80666500	-	FALSE	TRUE	TRUE	ENSMUSG00000020190	Mknk2	4.72396	2.75098	1.97298	0.741487	3.20448	3.56654	0.00507272	0.0571397
chr8	4207200	4207400	+	FALSE	TRUE	TRUE	ENSMUSG00000011832	Evi5l	4.53138	1.88005	2.65133	0.99625	4.30641	3.56617	0.00507589	0.0571794
chr5	124004700	124004900	-	FALSE	TRUE	TRUE	ENSMUSG00000066278	Vps37b	4.82673	1.38874	3.43799	1.29144	5.58454	3.5655	0.00508154	0.0572499
chr13	96655800	96656000	-	FALSE	FALSE	TRUE	ENSMUSG00000021670	Hmgcr	4.70522	1.96625	2.73897	1.02884	4.44909	3.56547	0.00508182	0.0572533
chr9	120128500	120128700	+	FALSE	FALSE	TRUE	ENSMUSG00000032518	Rpsa	9.33416	9.6944	-0.360238	-0.58531	-0.135165	-3.56306	0.00510228	0.75869
chr6	36743400	36743600	-	FALSE	FALSE	TRUE	ENSMUSG00000029838	Ptn	5.98341	4.79019	1.19322	0.44769	1.93874	3.56298	0.00510301	0.057517
chr15	79671100	79671300	+	TRUE	FALSE	TRUE	ENSMUSG00000022427	Tomm22	2.56381	4.39394	-1.83013	-2.97403	-0.68623	-3.56165	0.00511436	0.759277
chr14	20995800	20996000	+	FALSE	FALSE	TRUE	ENSMUSG00000021823	Vcl	4.19406	1.6344	2.55966	0.959696	4.15963	3.56147	0.00511588	0.0576765
chr17	46169000	46169200	+	FALSE	TRUE	TRUE	ENSMUSG00000023952	Gtpbp2	4.6494	1.48524	3.16416	1.18621	5.14211	3.56123	0.00511792	0.0577017
chr17	46169100	46169300	+	FALSE	TRUE	TRUE	ENSMUSG00000023952	Gtpbp2	4.18244	1.26788	2.91456	1.09224	4.73688	3.56046	0.00512451	0.0577833
chr11	70236100	70236300	-	FALSE	TRUE	TRUE	ENSMUSG00000020831,ENSMUSG00000040904	0610010K14Rik,Gm21988	4.60864	2.0402	2.56845	0.962505	4.17439	3.56039	0.00512509	0.0577904
chr10	72657300	72657500	+	FALSE	TRUE	TRUE	ENSMUSG00000019923	Zwint	5.49639	4.17651	1.31988	0.494597	2.14516	3.56032	0.00512568	0.0577977
chr9	37517200	37517400	+	FALSE	FALSE	TRUE	ENSMUSG00000042138	Msantd2	4.58902	1.26788	3.32114	1.24405	5.39823	3.5595	0.00513273	0.0578847
chr14	54644400	54644600	-	FALSE	FALSE	TRUE	ENSMUSG00000022185	Acin1	5.17946	3.34006	1.8394	0.688731	2.99007	3.55863	0.00514019	0.0579767
chr7	3706600	3706800	+	FALSE	TRUE	TRUE	ENSMUSG00000006333	Rps9	6.71365	7.38251	-0.668863	-1.08734	-0.250383	-3.55811	0.00514464	0.760742
chr5	142787200	142787400	-	FALSE	FALSE	TRUE	ENSMUSG00000039477	Tnrc18	5.00872	2.8031	2.20562	0.825051	3.58618	3.55656	0.00515802	0.058196
chr12	80947800	80948000	+	FALSE	FALSE	TRUE	ENSMUSG00000021134	Srsf5	4.94543	1.6344	3.31103	1.23783	5.38423	3.55533	0.00516864	0.0583262
chr1	45342000	45342200	+	FALSE	FALSE	TRUE	ENSMUSG00000026043	Col3a1	5.06173	3.18066	1.88107	0.702114	3.06002	3.55193	0.00519808	0.0586857
chr9	108566500	108566700	-	FALSE	FALSE	TRUE	ENSMUSG00000070283	Ndufaf3	4.74354	2.01356	2.72997	1.01806	4.44189	3.55005	0.00521447	0.0588851
chr1	190941100	190941300	+	FALSE	FALSE	TRUE	ENSMUSG00000026634	Angel2	6.15347	6.94032	-0.786847	-1.28028	-0.293416	-3.54994	0.00521539	0.764131
chr13	86045800	86046000	-	TRUE	FALSE	TRUE	ENSMUSG00000017778	Cox7c	5.04037	6.31243	-1.27205	-2.07003	-0.474083	-3.54875	0.0052258	0.764625
chr19	4614000	4614200	-	FALSE	FALSE	TRUE	ENSMUSG00000045045	Lrfn4	4.95249	3.00611	1.94638	0.724943	3.16783	3.54742	0.00523739	0.0591626
chr11	106783200	106783400	-	FALSE	TRUE	TRUE	ENSMUSG00000020719,ENSMUSG00000093133	Ddx5,Gm25994	6.13559	4.65036	1.48523	0.553151	2.41731	3.5473	0.00523849	0.0591759
chr1	44118600	44118800	-	TRUE	FALSE	TRUE	ENSMUSG00000026047	Kdelc1	4.42468	1.88005	2.54463	0.947566	4.14169	3.54699	0.00524122	0.0592089
chr19	6954200	6954400	-	FALSE	FALSE	TRUE	ENSMUSG00000024960	Plcb3	4.36242	1.10607	3.25635	1.2112	5.30149	3.54457	0.00526242	0.0594644
chr15	11993800	11994000	-	TRUE	FALSE	TRUE	ENSMUSG00000022205	Sub1	4.23292	5.5986	-1.36567	-2.22413	-0.507218	-3.54149	0.00528963	0.767636
chr9	40784100	40784300	+	FALSE	TRUE	TRUE	ENSMUSG00000032024	Clmp	4.71389	2.83823	1.87565	0.69654	3.05477	3.54123	0.00529192	0.059818
chr11	50310200	50310400	-	FALSE	FALSE	TRUE	ENSMUSG00000020368	Canx	4.29582	2.63041	1.66542	0.618038	2.71279	3.53978	0.00530477	0.0599714
chr19	7422700	7422900	+	FALSE	FALSE	TRUE	ENSMUSG00000053080	2700081O15Rik	5.39597	3.92942	1.46655	0.544196	2.38891	3.53962	0.00530624	0.059989
chr15	81926000	81926200	-	TRUE	FALSE	TRUE	ENSMUSG00000022476	Polr3h	4.75767	1.38874	3.36893	1.24302	5.49483	3.52781	0.00541211	0.0612381
chr11	53399600	53399800	+	FALSE	FALSE	TRUE	ENSMUSG00000049470	Aff4	4.59268	1.91706	2.67562	0.987164	4.36408	3.5277	0.00541312	0.0612499
chr4	72118000	72118200	-	FALSE	TRUE	TRUE	ENSMUSG00000008305	Tle1	4.45848	1.88005	2.57843	0.950327	4.20654	3.52558	0.00543236	0.0614742
chr7	45719300	45719500	+	TRUE	FALSE	TRUE	ENSMUSG00000059070	Rpl18	5.93453	4.72396	1.21057	0.446135	1.975	3.52539	0.00543407	0.0614941
chr18	43321400	43321600	-	FALSE	TRUE	TRUE	ENSMUSG00000024501	Dpysl3	4.38713	2.78813	1.599	0.58865	2.60935	3.52317	0.00545434	0.0617294
chr12	17547600	17547800	+	FALSE	TRUE	TRUE	ENSMUSG00000011179	Odc1	4.5613	1.92313	2.63817	0.97011	4.30624	3.52085	0.00547552	0.0619743
chr16	18405700	18405900	+	FALSE	TRUE	TRUE	ENSMUSG00000000325	Arvcf	5.0782	2.81675	2.26145	0.831315	3.69159	3.5202	0.00548155	0.0620438
chr15	79546100	79546300	-	TRUE	FALSE	TRUE	ENSMUSG00000055065	Ddx17	4.7585	2.07306	2.68543	0.986369	4.3845	3.51853	0.00549684	0.0622198
chr11	109665800	109666000	+	FALSE	FALSE	TRUE	ENSMUSG00000020612	Prkar1a	4.38316	2.76398	1.61918	0.594653	2.64371	3.51827	0.00549929	0.062248
chr2	157561800	157562000	+	FALSE	TRUE	TRUE	ENSMUSG00000067786	Nnat	8.34638	8.77034	-0.423957	-0.692339	-0.155575	-3.51662	0.00551447	0.777948
chr10	79913200	79913400	-	FALSE	TRUE	TRUE	ENSMUSG00000035781	R3hdm4	4.18693	1.26788	2.91905	1.07054	4.76756	3.51542	0.00552555	0.0625488
chr9	65893300	65893500	+	FALSE	FALSE	TRUE	ENSMUSG00000040204	Pclaf	5.42716	4.10225	1.32491	0.4857	2.16412	3.51458	0.00553338	0.0626383
chr6	29348100	29348300	+	TRUE	FALSE	TRUE	ENSMUSG00000029767	Calu	3.8277	5.25995	-1.43225	-2.33978	-0.524713	-3.51327	0.00554548	0.779337
chr2	130542200	130542400	+	FALSE	FALSE	TRUE	ENSMUSG00000027303	Ptpra	4.76555	3.05322	1.71233	0.627202	2.79746	3.51288	0.00554916	0.0628182
chr10	77085200	77085400	-	FALSE	FALSE	TRUE	ENSMUSG00000001435	Col18a1	4.04906	5.26495	-1.21588	-1.98641	-0.445358	-3.51287	0.00554925	0.779504
chr15	11993600	11993800	-	FALSE	FALSE	TRUE	ENSMUSG00000022205	Sub1	3.81975	5.25742	-1.43767	-2.34875	-0.526588	-3.51284	0.0055495	0.779516
chr9	90095000	90095200	-	FALSE	FALSE	TRUE	ENSMUSG00000062270	Morf4l1	2.78029	4.62333	-1.84304	-3.0114	-0.674674	-3.51166	0.00556047	0.780004
chr5	41707800	41708000	-	TRUE	FALSE	TRUE	ENSMUSG00000029128	Rab28	4.57691	2.0402	2.53672	0.928108	4.14532	3.51058	0.00557059	0.0630615
chr13	58399800	58400000	-	FALSE	FALSE	TRUE	ENSMUSG00000021546	Hnrnpk	5.97008	6.71059	-0.740517	-1.21011	-0.270927	-3.51054	0.00557096	0.780471
chr6	125097200	125097400	+	FALSE	FALSE	TRUE	ENSMUSG00000063870	Chd4	5.57607	3.80578	1.77029	0.647457	2.89312	3.50983	0.00557757	0.0631708
chr8	95455800	95456000	-	FALSE	FALSE	TRUE	ENSMUSG00000046707	Csnk2a2	4.84234	1.38874	3.4536	1.26242	5.64477	3.50874	0.00558778	0.0633596
chr11	50308800	50309000	-	FALSE	FALSE	TRUE	ENSMUSG00000020368	Canx	5.46335	3.23101	2.23235	0.815457	3.64924	3.50738	0.00560055	0.0635952
chr6	42356300	42356500	+	FALSE	FALSE	TRUE	ENSMUSG00000029860	Zyx	4.56009	2.5431	2.01699	0.736705	3.29728	3.50715	0.00560273	0.0636354
chr15	102082100	102082300	+	FALSE	FALSE	TRUE	ENSMUSG00000058655	Eif4b	4.77329	3.08311	1.69018	0.616752	2.7636	3.50524	0.00562065	0.0639652
chr2	172380700	172380900	+	FALSE	TRUE	TRUE	ENSMUSG00000027498	Cstf1	4.56321	1.99775	2.56547	0.935977	4.19496	3.50487	0.00562415	0.0640293
chr10	77087400	77087600	-	FALSE	FALSE	TRUE	ENSMUSG00000001435	Col18a1	3.51818	5.19541	-1.67722	-2.74257	-0.611876	-3.50475	0.00562531	0.782873
chr7	126468800	126469000	-	FALSE	TRUE	TRUE	ENSMUSG00000030733	Sh2b1	4.20913	2.60527	1.60386	0.584335	2.62339	3.50208	0.00565054	0.0645125
chr17	46685500	46685700	-	FALSE	FALSE	TRUE	ENSMUSG00000059409	Ppp2r5d	5.44197	3.50488	1.93709	0.705329	3.16884	3.50091	0.0056616	0.0647143
chr7	24547200	24547400	+	TRUE	FALSE	TRUE	ENSMUSG00000051768	Xrcc1	5.18736	3.12075	2.06661	0.752283	3.38094	3.50035	0.0056669	0.0648109
chr11	59211500	59211700	-	FALSE	TRUE	TRUE	ENSMUSG00000048076	Arf1	5.76392	4.5185	1.24543	0.453115	2.03774	3.49929	0.00567703	0.0649952
chr1	172196800	172197000	-	FALSE	TRUE	TRUE	ENSMUSG00000013698	Pea15a	2.6882	4.39168	-1.70348	-2.78721	-0.619758	-3.49926	0.00567731	0.785149
chr11	98434700	98434900	+	FALSE	FALSE	TRUE	ENSMUSG00000062312	Erbb2	4.17114	1.26788	2.90325	1.05612	4.75038	3.499	0.00567975	0.0650447
chr12	26308500	26308700	-	FALSE	TRUE	TRUE	ENSMUSG00000020642	Rnf144a	4.47612	1.26788	3.20824	1.16443	5.25205	3.49449	0.00572291	0.0658257
chr17	39846700	39846900	+	FALSE	FALSE	FALSE	NA	NA	3.80404	5.49346	-1.68941	-2.76571	-0.613121	-3.49432	0.00572453	0.787197
chr2	157295200	157295400	+	FALSE	FALSE	TRUE	ENSMUSG00000027642	Rpn2	5.59225	3.49778	2.09447	0.759985	3.42896	3.49396	0.00572801	0.0659177
chr9	120128600	120128800	+	FALSE	FALSE	TRUE	ENSMUSG00000032518,ENSMUSG00000065041	Rpsa,Gm24044	8.63669	9.03441	-0.397715	-0.651166	-0.144263	-3.49328	0.00573451	0.787627
chr11	98434800	98435000	+	FALSE	FALSE	TRUE	ENSMUSG00000062312	Erbb2	4.72306	2.01356	2.7095	0.98219	4.4368	3.49202	0.00574669	0.0662535
chr4	155256400	155256600	+	FALSE	TRUE	TRUE	ENSMUSG00000073684	Faap20	4.48896	1.88005	2.60891	0.945367	4.27246	3.49126	0.00575399	0.0663845
chr5	110295600	110295800	+	FALSE	FALSE	TRUE	ENSMUSG00000007080	Pole	4.60773	2.0402	2.56753	0.929881	4.20517	3.49022	0.00576408	0.0665651
chr12	110692000	110692200	-	FALSE	FALSE	TRUE	ENSMUSG00000021270	Hsp90aa1	4.84004	5.98062	-1.14057	-1.86814	-0.413013	-3.48988	0.00576731	0.789037
chr1	20814400	20814600	-	FALSE	FALSE	TRUE	ENSMUSG00000041859	Mcm3	4.24806	1.10607	3.14199	1.1357	5.14827	3.48634	0.00580172	0.0672363
chr2	98667200	98667400	+	FALSE	FALSE	FALSE	NA	NA	5.25341	2.91477	2.33865	0.844932	3.83236	3.48541	0.00581073	0.0673963
chr16	91659200	91659400	+	FALSE	FALSE	TRUE	ENSMUSG00000022961	Son	5.29866	2.59924	2.69942	0.974811	4.42402	3.48447	0.00581988	0.0675585
chr12	108685600	108685800	+	FALSE	FALSE	FALSE	NA	NA	1.98368	4.74349	-2.75981	-4.52325	-0.996368	-3.48397	0.00582476	0.791487
chr2	114175200	114175400	-	TRUE	FALSE	TRUE	ENSMUSG00000040383	Aqr	3.53793	5.05766	-1.51973	-2.49182	-0.547642	-3.48031	0.00586073	0.793008
chr7	30190300	30190500	-	FALSE	FALSE	TRUE	ENSMUSG00000001794	Capns1	4.76071	1.7962	2.96451	1.06796	4.86106	3.47973	0.0058664	0.0683792
chr6	122728000	122728200	-	FALSE	TRUE	TRUE	ENSMUSG00000003153	Slc2a3	4.71796	1.88005	2.8379	1.02154	4.65427	3.47817	0.00588179	0.0686493
chrX	134805100	134805300	-	FALSE	FALSE	TRUE	ENSMUSG00000033436	Armcx2	3.47934	5.29352	-1.81417	-2.97548	-0.652869	-3.47768	0.00588665	0.794097
chr19	5607900	5608100	-	FALSE	FALSE	TRUE	ENSMUSG00000024926	Kat5	2.68586	4.36835	-1.68248	-2.75978	-0.60519	-3.47675	0.0058958	0.794481
chr6	120888600	120888800	+	FALSE	TRUE	TRUE	ENSMUSG00000009112	Bcl2l13	2.67671	4.7279	-2.05118	-3.36458	-0.737786	-3.47669	0.00589648	0.794509
chr1	171357800	171358000	+	FALSE	TRUE	TRUE	ENSMUSG00000006412	Pfdn2	4.48858	2.76398	1.7246	0.620242	2.82895	3.47645	0.0058988	0.0689469
chr8	126591600	126591800	-	FALSE	FALSE	TRUE	ENSMUSG00000051495	Irf2bp2	4.14139	2.51681	1.62458	0.584261	2.66491	3.47641	0.0058992	0.068954
chr5	93183000	93183200	-	FALSE	FALSE	TRUE	ENSMUSG00000063015	Ccni	4.23089	2.82222	1.40867	0.506345	2.31099	3.47539	0.00590932	0.0691306
chr14	55660300	55660500	-	TRUE	FALSE	TRUE	ENSMUSG00000002329	Mdp1	4.38316	1.6344	2.74877	0.987956	4.50958	3.47522	0.00591099	0.0691597
chr4	155256500	155256700	+	FALSE	TRUE	TRUE	ENSMUSG00000073684	Faap20	4.25277	1.6344	2.61837	0.940506	4.29623	3.47401	0.00592301	0.069369
chr2	98667100	98667300	+	FALSE	FALSE	FALSE	NA	NA	6.72296	4.17292	2.55004	0.915639	4.18443	3.47333	0.00592981	0.0694873
chr2	154791300	154791500	+	TRUE	FALSE	TRUE	ENSMUSG00000027593,ENSMUSG00000027596	Raly,a	6.39672	3.07024	3.32648	1.19287	5.46008	3.47079	0.00595518	0.0699271
chr11	101445100	101445300	+	FALSE	FALSE	TRUE	ENSMUSG00000063316	Rpl27	4.22813	2.82222	1.40591	0.503854	2.30796	3.46962	0.00596686	0.070129
chr3	90480500	90480700	+	FALSE	FALSE	TRUE	ENSMUSG00000001016	Ilf2	4.68584	5.98263	-1.29679	-2.12892	-0.464657	-3.46924	0.00597067	0.797597
chr7	28977100	28977300	-	FALSE	TRUE	TRUE	ENSMUSG00000053565	Eif3k	5.92027	4.91119	1.00909	0.361223	1.65695	3.46738	0.00598933	0.0705161
chr7	28977200	28977400	-	FALSE	TRUE	TRUE	ENSMUSG00000053565	Eif3k	5.92027	4.91119	1.00909	0.361223	1.65695	3.46738	0.00598933	0.0705161
chr11	85834500	85834700	+	FALSE	FALSE	TRUE	ENSMUSG00000000093	Tbx2	4.41258	2.78813	1.62446	0.581422	2.66749	3.4671	0.00599216	0.0705649
chr11	51606400	51606600	-	TRUE	FALSE	TRUE	ENSMUSG00000020358	Hnrnpab	8.81316	9.44802	-0.634855	-1.04251	-0.2272	-3.46688	0.00599438	0.798575
chr12	110692100	110692300	-	FALSE	FALSE	TRUE	ENSMUSG00000021270	Hsp90aa1	5.19469	6.14222	-0.947524	-1.5563	-0.338747	-3.46489	0.00601447	0.799401
chrX	151901400	151901600	+	FALSE	FALSE	TRUE	ENSMUSG00000025261	Huwe1	4.50902	2.0402	2.46882	0.882147	4.05549	3.46385	0.00602496	0.071127
chr2	162932700	162932900	+	FALSE	FALSE	TRUE	ENSMUSG00000016921	Srsf6	3.95933	5.30972	-1.35038	-2.21849	-0.482279	-3.46292	0.00603444	0.800219
chrX	136271200	136271400	+	TRUE	FALSE	TRUE	ENSMUSG00000046432	Bex3	6.14855	5.01805	1.13049	0.403385	1.8576	3.46119	0.00605197	0.0715876
chr5	138105000	138105200	+	FALSE	TRUE	TRUE	ENSMUSG00000029729	Zkscan1	5.0147	1.69459	3.32011	1.18459	5.45563	3.46104	0.00605353	0.0716141
chr9	67049100	67049300	-	TRUE	FALSE	TRUE	ENSMUSG00000032366	Tpm1	5.4607	3.99003	1.47067	0.524198	2.41714	3.45911	0.00607314	0.0719472
chr11	51606600	51606800	-	TRUE	FALSE	TRUE	ENSMUSG00000020358	Hnrnpab	7.51907	6.70431	0.814761	0.29023	1.33929	3.45793	0.00608519	0.0721513
chr9	108208400	108208600	-	FALSE	FALSE	TRUE	ENSMUSG00000039952	Dag1	1.89994	4.85239	-2.95245	-4.85615	-1.04875	-3.45256	0.00614045	0.804515
chr7	16182300	16182500	+	FALSE	TRUE	TRUE	ENSMUSG00000041420	Meis3	3.97049	2.28708	1.68341	0.59788	2.76894	3.45227	0.00614341	0.0731313
chr11	100422600	100422800	+	FALSE	FALSE	TRUE	ENSMUSG00000001555	Fkbp10	3.90169	5.29409	-1.39241	-2.2905	-0.494309	-3.45143	0.00615205	0.804981
chr10	23785500	23785700	-	FALSE	TRUE	TRUE	ENSMUSG00000061983	Rps12	5.99115	6.83371	-0.842561	-1.38627	-0.298848	-3.44976	0.00616941	0.805676
chr1	143094100	143094300	-	FALSE	FALSE	TRUE	ENSMUSG00000101795	Gm5835	4.38713	1.6344	2.75273	0.975194	4.53027	3.44748	0.00619307	0.0739597
chr19	6375800	6376000	+	FALSE	TRUE	TRUE	ENSMUSG00000024949	Sf1	4.81053	5.9948	-1.18427	-1.94908	-0.419462	-3.44711	0.00619694	0.806773
chr19	6975400	6975600	+	FALSE	FALSE	TRUE	ENSMUSG00000056612	Ppp1r14b	4.22773	2.82222	1.40551	0.497397	2.31363	3.44549	0.00621388	0.0743049
chr11	70236000	70236200	-	FALSE	TRUE	TRUE	ENSMUSG00000020831,ENSMUSG00000040904	0610010K14Rik,Gm21988	4.65231	3.0062	1.6461	0.581771	2.71043	3.443	0.00623993	0.0747352
chr3	98327900	98328100	-	FALSE	FALSE	TRUE	ENSMUSG00000053398	Phgdh	5.6049	3.78247	1.82243	0.643874	3.00099	3.44237	0.00624653	0.074844
chr7	44978200	44978400	-	FALSE	FALSE	TRUE	ENSMUSG00000109324	Prmt1	3.54391	5.0485	-1.50459	-2.47774	-0.531437	-3.44187	0.00625179	0.808946
chr13	86046600	86046800	-	TRUE	FALSE	TRUE	ENSMUSG00000017778	Cox7c	4.97253	6.24674	-1.27422	-2.09901	-0.449424	-3.43918	0.00628013	0.810061
chr18	84851500	84851700	+	FALSE	FALSE	TRUE	ENSMUSG00000024646	Cyb5a	4.39205	1.7962	2.59584	0.914515	4.27717	3.43703	0.00630296	0.0757687
chr7	13311000	13311200	+	FALSE	FALSE	TRUE	ENSMUSG00000056394	Lig1	4.55798	5.68262	-1.12464	-1.85316	-0.396125	-3.43662	0.00630723	0.811122
chrX	166457800	166458000	-	FALSE	FALSE	TRUE	ENSMUSG00000079316	Rab9	4.16245	2.60527	1.55718	0.547929	2.56644	3.43476	0.00632708	0.0761616
chr15	102082000	102082200	+	FALSE	FALSE	TRUE	ENSMUSG00000058655	Eif4b	5.42992	3.74251	1.68741	0.593538	2.78128	3.43409	0.00633422	0.0762774
chr2	92386900	92387100	-	FALSE	FALSE	TRUE	ENSMUSG00000027223	Mapk8ip1	5.1983	3.41159	1.7867	0.628201	2.94521	3.43331	0.00634255	0.0764126
chr11	119147300	119147500	-	FALSE	TRUE	TRUE	ENSMUSG00000039976	Tbc1d16	4.80213	3.15294	1.64919	0.579556	2.71882	3.43236	0.00635269	0.0765767
chr7	13024800	13025000	+	FALSE	FALSE	TRUE	ENSMUSG00000005566	Trim28	4.87614	3.05322	1.82292	0.63984	3.006	3.43013	0.00637657	0.0769624
chr17	33961600	33961800	+	FALSE	FALSE	TRUE	ENSMUSG00000024319	Vps52	4.32226	1.7962	2.52606	0.886427	4.16569	3.42969	0.00638134	0.0770393
chr9	64175900	64176100	+	FALSE	FALSE	TRUE	ENSMUSG00000064918,ENSMUSG00000032399	Gm22571,Rpl4	6.42254	5.59055	0.831999	0.291845	1.37215	3.42896	0.00638913	0.0771646
chr12	83681700	83681900	+	FALSE	TRUE	TRUE	ENSMUSG00000010608	Rbm25	6.59883	7.30855	-0.709718	-1.17074	-0.248693	-3.42703	0.0064099	0.8151
chr7	30616800	30617000	-	FALSE	TRUE	TRUE	ENSMUSG00000036751	Cox6b1	4.44326	3.0136	1.42966	0.500611	2.35871	3.42572	0.00642413	0.0777262
chr7	109519600	109519800	+	FALSE	TRUE	TRUE	ENSMUSG00000046364	Rpl27a	6.71383	7.29849	-0.584659	-0.964607	-0.20471	-3.42558	0.00642556	0.8157
chr2	166079100	166079300	-	FALSE	FALSE	TRUE	ENSMUSG00000006800	Sulf2	5.09795	3.26726	1.83069	0.640626	3.02075	3.42454	0.0064369	0.0779302
chr4	21857300	21857500	+	FALSE	FALSE	TRUE	ENSMUSG00000028248	Pnisr	5.17934	6.31428	-1.13494	-1.87291	-0.396965	-3.42364	0.00644657	0.816504
chr13	86045700	86045900	-	TRUE	TRUE	TRUE	ENSMUSG00000017778	Cox7c	5.11817	6.3086	-1.19044	-1.96455	-0.416319	-3.42339	0.00644934	0.81661
chr5	115097300	115097500	+	FALSE	TRUE	TRUE	ENSMUSG00000029550	Sppl3	4.25333	2.56185	1.69148	0.591411	2.79154	3.42298	0.00645379	0.0781995
chr19	10629500	10629700	+	FALSE	TRUE	TRUE	ENSMUSG00000024740	Ddb1	5.93453	4.54179	1.39274	0.486798	2.29869	3.42237	0.00646046	0.0783055
chr5	34351600	34351800	+	FALSE	TRUE	TRUE	ENSMUSG00000029110	Rnf4	4.02639	5.40148	-1.37509	-2.26993	-0.480258	-3.42094	0.00647597	0.817624
chr17	27579700	27579900	-	FALSE	TRUE	TRUE	ENSMUSG00000024213	Nudt3	4.09	2.51681	1.57319	0.549352	2.59702	3.42064	0.0064793	0.0786047
chr6	83119200	83119400	-	FALSE	TRUE	TRUE	ENSMUSG00000030035	Wbp1	4.09	2.51681	1.57319	0.549352	2.59702	3.42064	0.0064793	0.0786047
chr9	108573200	108573400	-	FALSE	FALSE	TRUE	ENSMUSG00000066357	Wdr6	4.05534	2.42772	1.62762	0.568099	2.68714	3.4198	0.00648847	0.07875
chr19	6058200	6058400	+	TRUE	FALSE	TRUE	ENSMUSG00000038274	Fau	6.90123	6.22346	0.677768	0.236442	1.11909	3.41884	0.00649901	0.0789168
chr15	31597800	31598000	-	FALSE	FALSE	TRUE	ENSMUSG00000022234	Cct5	4.69084	1.98877	2.70207	0.941498	4.46265	3.41664	0.00652307	0.0792963
chr8	72469900	72470100	-	FALSE	FALSE	TRUE	ENSMUSG00000099079,ENSMUSG00000052488	Mir7068,Cherp	6.18237	7.04098	-0.858602	-1.41819	-0.29901	-3.41568	0.00653363	0.819807
chr13	58399700	58399900	-	FALSE	FALSE	TRUE	ENSMUSG00000021546	Hnrnpk	4.9977	5.94321	-0.945507	-1.5622	-0.328809	-3.4131	0.00656206	0.820875
chrX	150806400	150806600	-	FALSE	TRUE	TRUE	ENSMUSG00000025268	Maged2	5.74931	6.52732	-0.778018	-1.28601	-0.27003	-3.40952	0.00660183	0.822362
chr11	94991400	94991600	+	TRUE	FALSE	TRUE	ENSMUSG00000038976	Ppp1r9b	4.25686	2.5431	1.71376	0.594046	2.83347	3.40722	0.00662748	0.0809269
chr7	45459100	45459300	-	FALSE	FALSE	TRUE	ENSMUSG00000050708	Ftl1	7.41936	6.64466	0.774698	0.2684	1.281	3.4063	0.0066377	0.0810851
chr15	102081900	102082100	+	FALSE	FALSE	TRUE	ENSMUSG00000058655	Eif4b	5.28702	3.25506	2.03195	0.703693	3.36021	3.40555	0.0066461	0.0812149
chr9	120950800	120951000	+	FALSE	FALSE	TRUE	ENSMUSG00000006932	Ctnnb1	7.66811	8.22897	-0.560853	-0.927704	-0.194002	-3.40343	0.00667	0.824889
chr1	44118500	44118700	-	TRUE	FALSE	TRUE	ENSMUSG00000026047	Kdelc1	4.34328	1.88005	2.46323	0.851106	4.07536	3.40144	0.00669231	0.081926
chr5	129022600	129022800	+	FALSE	FALSE	TRUE	ENSMUSG00000029430	Ran	5.43257	4.12765	1.30493	0.450801	2.15905	3.40111	0.00669603	0.0819831
chr6	29348000	29348200	+	TRUE	FALSE	TRUE	ENSMUSG00000029767	Calu	3.74913	5.21614	-1.46701	-2.42725	-0.506771	-3.40103	0.00669697	0.825882
chr15	98951200	98951400	-	FALSE	FALSE	TRUE	ENSMUSG00000072235,ENSMUSG00000116358	Tuba1a,AC161165.4	7.175	7.92705	-0.752052	-1.24434	-0.259762	-3.40082	0.00669934	0.825969
chr3	54390600	54390800	+	FALSE	TRUE	TRUE	ENSMUSG00000027750	Postn	5.75455	4.11897	1.63558	0.563911	2.70726	3.39756	0.00673625	0.0825976
chr11	70969500	70969700	-	FALSE	TRUE	TRUE	ENSMUSG00000040667	Nup88	5.21946	3.52355	1.69591	0.584709	2.80711	3.39756	0.00673626	0.0825978
chr6	122727900	122728100	-	FALSE	TRUE	TRUE	ENSMUSG00000003153	Slc2a3	4.35385	1.6344	2.71945	0.937545	4.50136	3.39745	0.00673751	0.0826168
chr7	3705800	3706000	+	FALSE	TRUE	TRUE	ENSMUSG00000006333	Rps9	6.79016	7.37625	-0.586089	-0.970225	-0.201953	-3.39653	0.00674797	0.827747
chr6	125096900	125097100	+	TRUE	FALSE	TRUE	ENSMUSG00000063870,ENSMUSG00000098762	Chd4,Mir7045	4.69084	3.15294	1.5379	0.529011	2.5468	3.39345	0.00678319	0.0833101
chr16	90229900	90230100	-	FALSE	FALSE	TRUE	ENSMUSG00000022983	Scaf4	4.23037	1.6344	2.59598	0.892385	4.29957	3.39228	0.0067965	0.0835111
chr4	43443800	43444000	+	FALSE	FALSE	TRUE	ENSMUSG00000028458	Tesk1	4.3106	1.88005	2.43055	0.835049	4.02606	3.39129	0.00680797	0.083684
chr13	56629600	56629800	+	FALSE	FALSE	TRUE	ENSMUSG00000035493	Tgfbi	4.5003	1.92313	2.57717	0.882992	4.27135	3.38642	0.00686408	0.0845258
chr17	33649900	33650100	-	FALSE	FALSE	TRUE	ENSMUSG00000059208	Hnrnpm	5.12931	3.61098	1.51833	0.520042	2.51662	3.38585	0.00687069	0.0846246
chr13	86046500	86046700	-	TRUE	FALSE	TRUE	ENSMUSG00000017778	Cox7c	4.90624	6.18491	-1.27867	-2.11984	-0.437501	-3.38402	0.00689199	0.832938
chr7	44978100	44978300	-	FALSE	FALSE	TRUE	ENSMUSG00000109324	Prmt1	4.18923	5.56012	-1.37089	-2.2728	-0.468974	-3.38372	0.00689543	0.833061
chr7	109519500	109519700	+	FALSE	TRUE	TRUE	ENSMUSG00000046364	Rpl27a	6.71383	7.297	-0.583169	-0.966876	-0.199462	-3.38339	0.00689933	0.833199
chr5	124886400	124886600	+	FALSE	TRUE	TRUE	ENSMUSG00000079215	Zfp664	2.91864	4.72571	-1.80707	-2.99611	-0.618029	-3.38326	0.00690081	0.833252
chr16	32681100	32681300	+	FALSE	FALSE	TRUE	ENSMUSG00000022791	Tnk2	4.81876	3.13493	1.68382	0.575757	2.79189	3.38289	0.00690507	0.0851364
chrX	74227400	74227600	-	FALSE	TRUE	TRUE	ENSMUSG00000031328	Flna	5.24623	3.99119	1.25504	0.428947	2.08112	3.3821	0.00691432	0.0852737
chr8	91801200	91801400	-	TRUE	FALSE	TRUE	ENSMUSG00000031734	Irx3	4.56134	1.95613	2.60521	0.890286	4.32013	3.38185	0.00691717	0.0853159
chr7	103853100	103853300	-	TRUE	FALSE	TRUE	ENSMUSG00000052187	Hbb-y	9.74986	10.0727	-0.322833	-0.53564	-0.110026	-3.37714	0.00697249	0.835791
chr14	120923500	120923700	+	FALSE	FALSE	TRUE	ENSMUSG00000030662	Ipo5	3.93363	5.4006	-1.46697	-2.43418	-0.499769	-3.37646	0.00698051	0.836073
chr2	154791200	154791400	+	TRUE	FALSE	TRUE	ENSMUSG00000027593	Raly	5.15288	2.34969	2.80319	0.954824	4.65156	3.37615	0.00698415	0.0863037
chr19	7028500	7028700	-	FALSE	FALSE	TRUE	ENSMUSG00000024966	Stip1	4.12857	2.54122	1.58735	0.540655	2.63405	3.37605	0.00698525	0.0863197
chrX	20669100	20669300	+	FALSE	FALSE	TRUE	ENSMUSG00000001924	Uba1	5.56918	6.3968	-0.827621	-1.37339	-0.281856	-3.37585	0.00698767	0.836325
chr11	100584500	100584700	-	FALSE	FALSE	TRUE	ENSMUSG00000014195	Dnajc7	4.72616	2.65971	2.06644	0.703719	3.42917	3.37577	0.00698862	0.0863691
chr5	90506600	90506800	+	FALSE	FALSE	TRUE	ENSMUSG00000054932	Afp	4.32302	5.62251	-1.29949	-2.15655	-0.442435	-3.37537	0.00699332	0.836523
chr12	83681800	83682000	+	FALSE	TRUE	TRUE	ENSMUSG00000010608	Rbm25	6.34186	7.05759	-0.715732	-1.18779	-0.243676	-3.37531	0.006994	0.836547
chr11	45948200	45948400	-	FALSE	FALSE	TRUE	ENSMUSG00000011254	Thg1l	4.72209	1.38874	3.33335	1.13396	5.53275	3.37392	0.00701047	0.0866891
chr10	81180900	81181100	+	FALSE	FALSE	TRUE	ENSMUSG00000034994	Eef2	6.54906	7.24064	-0.691576	-1.14791	-0.235241	-3.37375	0.00701247	0.837195
chr2	153766800	153767000	+	FALSE	TRUE	TRUE	ENSMUSG00000027479	Mapre1	5.48432	3.90269	1.58163	0.537965	2.6253	3.37366	0.00701358	0.0867345
chr9	67047800	67048000	-	FALSE	FALSE	TRUE	ENSMUSG00000032366	Tpm1	5.7571	4.74208	1.01502	0.345106	1.68494	3.37296	0.00702181	0.0868547
chr8	79687600	79687800	-	FALSE	FALSE	TRUE	ENSMUSG00000058355	Abce1	4.6569	1.88005	2.77685	0.944055	4.60964	3.37284	0.00702327	0.086876
chr8	110813800	110814000	-	FALSE	FALSE	TRUE	ENSMUSG00000033732	Sf3b3	4.68177	2.92611	1.75566	0.596814	2.91451	3.37265	0.00702548	0.0869083
chr5	34351400	34351600	+	FALSE	TRUE	TRUE	ENSMUSG00000029110	Rnf4	3.52709	5.18649	-1.65941	-2.75479	-0.564018	-3.37242	0.00702823	0.837746
chr17	56428800	56429000	-	FALSE	FALSE	TRUE	ENSMUSG00000013236	Ptprs	4.52195	2.0402	2.48175	0.843183	4.12032	3.37171	0.00703663	0.0870708
chr18	46728000	46728200	-	TRUE	FALSE	TRUE	ENSMUSG00000033022	Cdo1	4.65924	1.99775	2.66149	0.903935	4.41905	3.37111	0.0070438	0.0871751
chr11	45950100	45950300	-	FALSE	FALSE	TRUE	ENSMUSG00000011254	Thg1l	5.28518	3.24296	2.04222	0.693366	3.39108	3.3705	0.00705107	0.0872808
chr11	100584600	100584800	-	FALSE	FALSE	TRUE	ENSMUSG00000014195	Dnajc7	4.54235	1.89726	2.64509	0.895688	4.3945	3.36595	0.00710545	0.0880679
chr12	80947500	80947700	+	FALSE	TRUE	TRUE	ENSMUSG00000021134	Srsf5	4.76458	2.07306	2.69152	0.911251	4.47178	3.36565	0.00710904	0.0881196
chr12	29996500	29996700	+	FALSE	FALSE	TRUE	ENSMUSG00000020674	Pxdn	4.83427	2.13629	2.69798	0.913292	4.48266	3.36538	0.00711232	0.0881669
chr16	91659400	91659600	+	FALSE	FALSE	TRUE	ENSMUSG00000022961	Son	5.54861	3.45129	2.09732	0.709138	3.4855	3.36338	0.00713644	0.0885136
chr7	13025000	13025200	+	FALSE	FALSE	TRUE	ENSMUSG00000005566	Trim28	5.25954	3.11283	2.14671	0.725368	3.56805	3.36226	0.00714984	0.0887058
chr2	98667000	98667200	+	FALSE	FALSE	FALSE	NA	NA	6.92158	4.74412	2.17746	0.735734	3.61918	3.36221	0.00715053	0.0887156
chr17	35142300	35142500	+	FALSE	FALSE	TRUE	ENSMUSG00000024392	Bag6	4.09576	2.54122	1.55454	0.525205	2.58388	3.36203	0.00715267	0.0887463
chr14	31203100	31203300	-	FALSE	TRUE	TRUE	ENSMUSG00000021910	Nisch	1.86282	4.71988	-2.85706	-4.74927	-0.964837	-3.36128	0.00716177	0.842367
chr15	103194400	103194600	-	FALSE	TRUE	TRUE	ENSMUSG00000009575	Cbx5	4.6557	2.07946	2.57624	0.869871	4.28261	3.36102	0.00716495	0.088922
chr5	121206700	121206900	+	FALSE	FALSE	TRUE	ENSMUSG00000029614	Rpl6	6.57608	7.28754	-0.711459	-1.18272	-0.240201	-3.36084	0.00716702	0.842547
chr9	43239400	43239600	-	TRUE	FALSE	TRUE	ENSMUSG00000032014	Oaf	5.29257	2.18362	3.10895	1.04957	5.16833	3.36074	0.00716829	0.0889698
chr4	3835200	3835400	-	FALSE	FALSE	TRUE	ENSMUSG00000028234	Rps20	4.60023	5.87362	-1.27339	-2.11695	-0.42983	-3.36049	0.0071713	0.842693
chr5	52846600	52846800	+	FALSE	TRUE	TRUE	ENSMUSG00000029176	Anapc4	4.76232	2.06077	2.70155	0.911514	4.49159	3.35976	0.00718016	0.0891391
chr13	58396700	58396900	-	FALSE	TRUE	TRUE	ENSMUSG00000021546	Hnrnpk	5.60128	6.57848	-0.977204	-1.6249	-0.329503	-3.35867	0.00719335	0.843447
chr9	72747900	72748100	+	FALSE	TRUE	TRUE	ENSMUSG00000032216	Nedd4	5.95101	6.76989	-0.818874	-1.3617	-0.276047	-3.35825	0.00719854	0.843624
chr4	118211800	118212000	-	FALSE	FALSE	TRUE	ENSMUSG00000033295	Ptprf	5.08585	2.28645	2.79941	0.943448	4.65536	3.3578	0.00720398	0.0894783
chrM	15000	15200	+	FALSE	FALSE	TRUE	ENSMUSG00000064370	mt-Cytb	9.42958	8.95422	0.475353	0.160181	0.790524	3.35758	0.00720668	0.0895166
chr14	55660200	55660400	-	TRUE	FALSE	TRUE	ENSMUSG00000002329	Mdp1	4.89585	2.04627	2.84958	0.960165	4.73899	3.35746	0.00720816	0.0895377
chr4	141113400	141113600	-	FALSE	TRUE	TRUE	ENSMUSG00000040842	Szrd1	5.44018	6.56973	-1.12955	-1.87975	-0.379352	-3.35187	0.0072766	0.84627
chr11	23493200	23493400	-	FALSE	FALSE	TRUE	ENSMUSG00000020288	Ahsa2	4.9266	3.16687	1.75973	0.590597	2.92887	3.35072	0.00729066	0.0907027
chr4	21857200	21857400	+	FALSE	FALSE	TRUE	ENSMUSG00000028248	Pnisr	5.5467	6.55276	-1.00607	-1.67456	-0.33758	-3.35035	0.00729523	0.846897
chr8	124637300	124637500	-	FALSE	TRUE	TRUE	ENSMUSG00000031983	2310022B05Rik	2.43716	4.2106	-1.77344	-2.952	-0.594887	-3.34984	0.00730154	0.847109
chrX	150806500	150806700	-	FALSE	TRUE	TRUE	ENSMUSG00000025268	Maged2	5.58474	6.37717	-0.792435	-1.31912	-0.265746	-3.3494	0.00730704	0.847294
chrX	94540400	94540600	-	FALSE	FALSE	TRUE	ENSMUSG00000025151	Maged1	6.71871	5.88357	0.835134	0.280004	1.39026	3.34903	0.00731164	0.0909968
chr11	97163400	97163600	-	FALSE	FALSE	TRUE	ENSMUSG00000001440	Kpnb1	5.61284	6.42119	-0.808352	-1.34578	-0.270921	-3.34838	0.00731957	0.847714
chr1	33740200	33740400	+	FALSE	TRUE	TRUE	ENSMUSG00000004768	Rab23	4.91326	2.18639	2.72687	0.912767	4.54097	3.34626	0.00734589	0.0914751
chr1	165593300	165593500	-	FALSE	TRUE	TRUE	ENSMUSG00000026566	Mpzl1	5.06608	3.24851	1.81757	0.608243	3.0269	3.34583	0.00735122	0.0915492
chr15	98931500	98931700	-	FALSE	TRUE	TRUE	ENSMUSG00000023004	Tuba1b	4.16552	5.44869	-1.28317	-2.13725	-0.429101	-3.34462	0.00736625	0.849273
chr11	69999700	69999900	+	FALSE	TRUE	TRUE	ENSMUSG00000018572	Phf23	2.26715	5.03103	-2.76388	-4.60377	-0.923987	-3.34414	0.00737235	0.849476
chr19	8942300	8942500	+	TRUE	FALSE	TRUE	ENSMUSG00000071646	Mta2	4.5231	2.04125	2.48185	0.829607	4.1341	3.34394	0.00737479	0.0918769
chr17	32058500	32058700	+	FALSE	FALSE	TRUE	ENSMUSG00000058392	Rrp1b	4.27399	1.38874	2.88525	0.963897	4.8066	3.34298	0.0073868	0.0920433
chr13	58399200	58399400	-	FALSE	FALSE	TRUE	ENSMUSG00000021546	Hnrnpk	5.1959	6.13645	-0.940547	-1.56759	-0.313502	-3.33917	0.00743452	0.851535
chr5	36796500	36796700	-	TRUE	FALSE	TRUE	ENSMUSG00000055302	Mrfap1	5.37075	3.98622	1.38453	0.461438	2.30762	3.33899	0.00743682	0.0927337
chr13	58399900	58400100	-	FALSE	FALSE	TRUE	ENSMUSG00000021546	Hnrnpk	5.89907	6.62693	-0.727858	-1.21337	-0.242341	-3.33733	0.0074577	0.852276
chr12	80947700	80947900	+	FALSE	FALSE	TRUE	ENSMUSG00000021134	Srsf5	4.81593	1.6344	3.18154	1.05884	5.30423	3.33662	0.00746667	0.0931435
chrM	14900	15100	+	FALSE	FALSE	TRUE	ENSMUSG00000064370	mt-Cytb	10.2577	9.93009	0.327577	0.108986	0.546169	3.33608	0.00747344	0.0932362
chr17	27579500	27579700	-	FALSE	TRUE	TRUE	ENSMUSG00000024213	Nudt3	4.6194	1.96625	2.65314	0.881929	4.42436	3.33462	0.00749194	0.0934891
chr2	144564600	144564800	+	FALSE	FALSE	TRUE	ENSMUSG00000027429	Sec23b	4.42449	1.7962	2.62828	0.873504	4.38306	3.33432	0.00749581	0.0935418
chr4	133198200	133198400	+	FALSE	TRUE	TRUE	ENSMUSG00000028868	Wasf2	4.40082	1.6344	2.76642	0.919203	4.61364	3.33393	0.00750067	0.0936082
chr8	124344200	124344400	+	FALSE	TRUE	TRUE	ENSMUSG00000089704,ENSMUSG00000092329	Galnt2,Gm20388	4.57601	1.99775	2.57826	0.855963	4.30056	3.33254	0.00751836	0.0938491
chr3	36566200	36566400	-	FALSE	TRUE	TRUE	ENSMUSG00000027715	Ccna2	5.02596	2.93262	2.09334	0.693889	3.4928	3.32996	0.00755132	0.0942963
chr6	88093700	88093900	+	FALSE	TRUE	TRUE	ENSMUSG00000030062	Rpn1	5.15762	3.26658	1.89104	0.626593	3.15548	3.32934	0.00755927	0.094404
chr4	133752400	133752600	-	FALSE	FALSE	TRUE	ENSMUSG00000007880	Arid1a	4.53069	2.0402	2.49049	0.82327	4.15772	3.32544	0.0076093	0.0950784
chr11	32277700	32277900	+	FALSE	FALSE	TRUE	ENSMUSG00000055609	Hba-x	8.70606	8.28342	0.422634	0.139685	0.705584	3.32517	0.0076128	0.0951254
chrX	74225200	74225400	-	FALSE	TRUE	TRUE	ENSMUSG00000031328	Flna	5.35514	3.61098	1.74416	0.575529	2.91279	3.32251	0.00764711	0.095585
chr3	150073200	150073400	-	FALSE	FALSE	TRUE	ENSMUSG00000047676	Rpsa-ps10	3.98152	5.48441	-1.50289	-2.50996	-0.495822	-3.3222	0.00765118	0.856988
chr2	174345800	174346000	+	FALSE	TRUE	TRUE	ENSMUSG00000027523	Gnas	6.30871	6.98231	-0.673598	-1.12499	-0.222206	-3.32204	0.00765325	0.857038
chr9	108575500	108575700	-	FALSE	FALSE	TRUE	ENSMUSG00000066357	Wdr6	5.41747	3.29387	2.1236	0.699469	3.54774	3.31955	0.00768549	0.0960967
chr6	125100300	125100500	+	FALSE	FALSE	TRUE	ENSMUSG00000063870	Chd4	5.09908	3.38862	1.71047	0.563361	2.85757	3.31947	0.0076866	0.0961115
chr9	44410100	44410300	+	FALSE	TRUE	TRUE	ENSMUSG00000009927	Rps25	4.65984	1.56558	3.09426	1.01872	5.1698	3.31882	0.00769504	0.0962236
chr13	74352800	74353000	+	TRUE	FALSE	TRUE	ENSMUSG00000021578	Ccdc127	4.48974	1.99775	2.49199	0.820256	4.16373	3.31846	0.00769978	0.0962865
chr6	124962400	124962600	-	FALSE	FALSE	TRUE	ENSMUSG00000030127	Cops7a	4.33647	1.7962	2.54027	0.836106	4.24443	3.31838	0.0077008	0.0963001
chr7	5075000	5075200	+	FALSE	TRUE	TRUE	ENSMUSG00000030435	U2af2	5.27612	3.8926	1.38351	0.454994	2.31203	3.31703	0.00771836	0.0965328
chr1	172197700	172197900	-	FALSE	TRUE	TRUE	ENSMUSG00000013698	Pea15a	5.48376	3.45129	2.03247	0.668186	3.39676	3.31647	0.0077257	0.0966299
chr17	35142700	35142900	+	FALSE	FALSE	TRUE	ENSMUSG00000024392	Bag6	4.52679	2.0402	2.48659	0.817427	4.15576	3.31636	0.00772711	0.0966486
chr13	74356400	74356600	+	FALSE	FALSE	TRUE	ENSMUSG00000021578	Ccdc127	4.54343	1.95613	2.5873	0.849606	4.32499	3.3146	0.00775026	0.0969542
chr6	137750600	137750800	+	FALSE	TRUE	TRUE	ENSMUSG00000030224	Strap	4.42468	2.78813	1.63655	0.537289	2.73582	3.31425	0.00775483	0.0970144
chr9	58985600	58985800	-	FALSE	FALSE	TRUE	ENSMUSG00000032340	Neo1	4.32776	1.6344	2.69337	0.884123	4.50261	3.31402	0.0077578	0.0970536
chr12	17547100	17547300	+	TRUE	FALSE	TRUE	ENSMUSG00000011179	Odc1	5.43328	4.10225	1.33103	0.436621	2.22544	3.3129	0.00777259	0.0972482
chrX	20669000	20669200	+	FALSE	FALSE	TRUE	ENSMUSG00000001924	Uba1	5.39742	6.25126	-0.853846	-1.42814	-0.279553	-3.30981	0.00781331	0.860843
chr9	67047700	67047900	-	FALSE	FALSE	TRUE	ENSMUSG00000032366	Tpm1	5.78124	4.76353	1.01772	0.333163	1.70227	3.30961	0.00781601	0.0978173
chr14	31203200	31203400	-	FALSE	FALSE	TRUE	ENSMUSG00000021910	Nisch	2.56695	5.19426	-2.62731	-4.3949	-0.859717	-3.30892	0.00782514	0.861121
chr15	103194000	103194200	-	FALSE	TRUE	TRUE	ENSMUSG00000009575	Cbx5	4.43875	1.7962	2.64254	0.863897	4.42119	3.30742	0.00784503	0.0981958
chr6	6558300	6558500	-	FALSE	TRUE	TRUE	ENSMUSG00000042541	Sem1	5.54524	4.05114	1.49409	0.48838	2.49981	3.3072	0.00784796	0.098234
chr6	6558400	6558600	-	FALSE	TRUE	TRUE	ENSMUSG00000042541	Sem1	5.54524	4.05114	1.49409	0.48838	2.49981	3.3072	0.00784796	0.098234
chr10	58412400	58412600	+	FALSE	FALSE	TRUE	ENSMUSG00000019920	Lims1	4.38468	1.26788	3.11679	1.01832	5.21527	3.30644	0.00785809	0.0983656
chr4	149154100	149154300	-	FALSE	FALSE	TRUE	ENSMUSG00000028961	Pgd	4.62399	1.7962	2.82779	0.923749	4.73182	3.30619	0.00786138	0.0984084
chr10	56387600	56387800	+	FALSE	FALSE	TRUE	ENSMUSG00000050953	Gja1	5.46204	3.58894	1.8731	0.61166	3.13454	3.30561	0.00786918	0.0985097
chr14	31185000	31185200	-	FALSE	FALSE	TRUE	ENSMUSG00000021910	Nisch	2.98824	5.23017	-2.24193	-3.75257	-0.731284	-3.30382	0.00789303	0.862708
chr11	23493100	23493300	-	FALSE	FALSE	TRUE	ENSMUSG00000020288	Ahsa2	4.48437	3.03752	1.44686	0.471724	2.42199	3.30308	0.00790298	0.0989474
chr17	33823000	33823200	-	FALSE	TRUE	TRUE	ENSMUSG00000067288	Rps28	4.84172	5.84166	-0.999941	-1.67388	-0.326001	-3.30301	0.0079039	0.862961
chr8	95457200	95457400	-	FALSE	FALSE	TRUE	ENSMUSG00000046707	Csnk2a2	4.32001	1.6344	2.68561	0.874637	4.49658	3.30132	0.00792653	0.0992512
chr11	78226700	78226900	-	FALSE	FALSE	TRUE	ENSMUSG00000002052	Supt6	5.56522	3.1243	2.44092	0.794916	4.08692	3.30126	0.00792736	0.0992619
chr17	28328700	28328900	+	FALSE	FALSE	TRUE	ENSMUSG00000037805	Rpl10a	4.33531	5.59443	-1.25912	-2.10856	-0.409681	-3.29983	0.0079466	0.863951
chr8	83573400	83573600	-	FALSE	FALSE	TRUE	ENSMUSG00000031708	Tecr	5.39478	4.20222	1.19256	0.387917	1.9972	3.2994	0.00795245	0.0995845
chr19	5897700	5897900	-	FALSE	TRUE	TRUE	ENSMUSG00000024826	Dpf2	4.53614	2.92611	1.61003	0.523458	2.6966	3.29862	0.00796287	0.0997182
chr6	88093800	88094000	+	FALSE	TRUE	TRUE	ENSMUSG00000030062	Rpn1	5.69836	4.30948	1.38888	0.451502	2.32626	3.29843	0.00796551	0.0997521
chr16	20405700	20405900	-	FALSE	FALSE	TRUE	ENSMUSG00000022822	Abcc5	4.27031	2.5431	1.72721	0.561387	2.89302	3.29815	0.00796928	0.0998003
chr11	5071100	5071300	-	FALSE	FALSE	TRUE	ENSMUSG00000009079	Ewsr1	5.31531	3.80753	1.50778	0.489941	2.52562	3.29773	0.00797488	0.0998721
chr7	45719200	45719400	+	TRUE	FALSE	TRUE	ENSMUSG00000059070	Rpl18	6.186	5.25422	0.93178	0.302742	1.56082	3.29757	0.00797716	0.0999013
chr8	64718900	64719100	-	FALSE	TRUE	TRUE	ENSMUSG00000031604	Msmo1	7.093	7.86484	-0.771837	-1.2931	-0.250579	-3.29632	0.00799397	0.865042
chr8	84661700	84661900	-	FALSE	TRUE	TRUE	ENSMUSG00000053560	Ier2	4.68177	2.07946	2.60232	0.844619	4.36002	3.29589	0.00799983	0.100191
chr5	142906600	142906800	-	TRUE	FALSE	TRUE	ENSMUSG00000029580	Actb	4.67364	5.76899	-1.09535	-1.83534	-0.355359	-3.29522	0.00800901	0.865387
chrX	94541100	94541300	-	TRUE	FALSE	TRUE	ENSMUSG00000025151	Maged1	6.09801	4.92796	1.17005	0.37959	1.9605	3.2952	0.00800918	0.10031
chr2	157295300	157295500	+	FALSE	FALSE	TRUE	ENSMUSG00000027642	Rpn2	5.2688	3.31152	1.95728	0.634876	3.27968	3.29493	0.00801286	0.100357
chr5	144001200	144001400	-	FALSE	FALSE	TRUE	ENSMUSG00000029617	Ccz1	4.38479	1.91706	2.46772	0.800071	4.13538	3.29418	0.00802303	0.100487
chr13	74352900	74353100	+	FALSE	FALSE	TRUE	ENSMUSG00000021578	Ccdc127	4.3974	1.91706	2.48034	0.804017	4.15666	3.2939	0.00802685	0.100535
chr15	11991000	11991200	-	FALSE	FALSE	TRUE	ENSMUSG00000022205	Sub1	4.4754	5.74565	-1.27024	-2.12878	-0.411704	-3.2937	0.00802962	0.86586
chr13	74356500	74356700	+	FALSE	FALSE	TRUE	ENSMUSG00000021578	Ccdc127	4.23007	2.57226	1.65781	0.536815	2.7788	3.29222	0.00804984	0.100827
chr5	112217200	112217400	-	FALSE	FALSE	TRUE	ENSMUSG00000098599,ENSMUSG00000097767	Gm27627,Miat	4.97245	6.17523	-1.20278	-2.0162	-0.389357	-3.29175	0.00805618	0.866466
chr7	109519900	109520100	+	FALSE	TRUE	TRUE	ENSMUSG00000046364	Rpl27a	7.41121	7.90472	-0.493514	-0.827406	-0.159622	-3.29042	0.00807445	0.866882
chr11	116009900	116010100	-	FALSE	FALSE	TRUE	ENSMUSG00000020766	Galk1	4.44541	1.26788	3.17752	1.02772	5.32733	3.29038	0.00807488	0.101144
chr15	82290700	82290900	+	FALSE	TRUE	TRUE	ENSMUSG00000022456	2019-09-03	2.57178	4.53739	-1.96562	-3.29553	-0.635703	-3.29028	0.00807636	0.866925
chr11	45950200	45950400	-	FALSE	FALSE	TRUE	ENSMUSG00000011254	Thg1l	5.25436	3.24296	2.0114	0.650143	3.37266	3.28939	0.00808851	0.101316
chr2	103766100	103766300	-	FALSE	TRUE	TRUE	ENSMUSG00000027184	Caprin1	5.42442	3.94755	1.47687	0.476892	2.47685	3.28782	0.00811002	0.101587
chr19	10629700	10629900	+	FALSE	TRUE	TRUE	ENSMUSG00000024740	Ddb1	5.03729	3.12364	1.91365	0.617909	3.2094	3.28777	0.00811079	0.101597
chr12	109649100	109649300	+	FALSE	FALSE	TRUE	ENSMUSG00000097451	Rian	4.39026	1.7962	2.59406	0.837425	4.35069	3.28742	0.00811552	0.101656
chr18	75002000	75002200	+	FALSE	FALSE	TRUE	ENSMUSG00000062328	Rpl17	5.47619	6.30836	-0.832174	-1.39577	-0.268577	-3.28702	0.00812105	0.867938
chr19	10897600	10897800	+	FALSE	FALSE	TRUE	ENSMUSG00000024735	Prpf19	4.64069	2.80141	1.83928	0.592866	3.08569	3.28506	0.00814818	0.102066
chrX	74227500	74227700	-	FALSE	TRUE	TRUE	ENSMUSG00000031328	Flna	5.67959	4.70122	0.978369	0.315197	1.64154	3.28423	0.00815961	0.102209
chr11	44564600	44564800	+	FALSE	TRUE	TRUE	ENSMUSG00000019189	Rnf145	5.15499	3.33417	1.82083	0.586362	3.05529	3.28358	0.00816865	0.102322
chr4	154271600	154271800	+	FALSE	FALSE	TRUE	ENSMUSG00000057751	Megf6	4.75002	2.08703	2.66299	0.856792	4.46919	3.28217	0.00818816	0.102565
chr2	152316700	152316900	-	FALSE	TRUE	TRUE	ENSMUSG00000027466	Rbck1	4.12721	5.43473	-1.30752	-2.19526	-0.419788	-3.27886	0.00823424	0.870479
chr18	75001900	75002100	+	FALSE	FALSE	TRUE	ENSMUSG00000064844,ENSMUSG00000062328	Gm26202,Rpl17	5.2141	6.11297	-0.898868	-1.50917	-0.288565	-3.27874	0.00823588	0.870515
chr14	120923400	120923600	+	FALSE	FALSE	TRUE	ENSMUSG00000030662	Ipo5	4.03901	5.43573	-1.39672	-2.34532	-0.448133	-3.27785	0.00824844	0.870795
chr2	152316800	152317000	-	FALSE	TRUE	TRUE	ENSMUSG00000027466	Rbck1	4.14643	5.41263	-1.26621	-2.12634	-0.406069	-3.27713	0.00825847	0.871018
chr2	166079400	166079600	-	FALSE	FALSE	TRUE	ENSMUSG00000006800	Sulf2	5.03267	3.26753	1.76515	0.56534	2.96495	3.27512	0.00828673	0.103786
chr4	135214700	135214900	-	FALSE	TRUE	TRUE	ENSMUSG00000037242	Clic4	4.62399	2.08757	2.53642	0.811484	4.26136	3.27345	0.00831026	0.104075
chr7	144481000	144481200	-	FALSE	TRUE	TRUE	ENSMUSG00000037519	Ppfia1	4.25542	1.38874	2.86668	0.916989	4.81637	3.27318	0.00831394	0.10412
chr11	99009300	99009500	-	FALSE	FALSE	TRUE	ENSMUSG00000020914	Top2a	3.13776	5.16124	-2.02348	-3.40068	-0.646282	-3.27084	0.00834707	0.872976
chr13	34130100	34130300	-	TRUE	FALSE	TRUE	ENSMUSG00000045136	Tubb2b	5.43463	6.27447	-0.839839	-1.4118	-0.267883	-3.26881	0.00837585	0.873607
chr11	68804500	68804700	+	FALSE	FALSE	TRUE	ENSMUSG00000020900	Myh10	4.18064	2.78059	1.40004	0.443978	2.35611	3.25995	0.00850285	0.106411
chr17	56710600	56710800	+	FALSE	FALSE	TRUE	ENSMUSG00000002372	Ranbp3	4.48745	1.92313	2.56432	0.812877	4.31577	3.25937	0.00851127	0.106512
chr13	58396800	58397000	-	FALSE	TRUE	TRUE	ENSMUSG00000021546	Hnrnpk	5.61577	6.57848	-0.962707	-1.62027	-0.305149	-3.25925	0.00851299	0.876585
chr2	38642000	38642200	-	FALSE	FALSE	TRUE	ENSMUSG00000026750	Psmb7	5.22426	3.86559	1.35867	0.430644	2.2867	3.2592	0.00851367	0.10654
chr5	115348700	115348900	-	FALSE	FALSE	TRUE	ENSMUSG00000041697	Cox6a1	5.64328	4.09308	1.5502	0.490946	2.60945	3.25796	0.00853166	0.106755
chr1	39368200	39368400	+	FALSE	FALSE	TRUE	ENSMUSG00000073702	Rpl31	6.54489	5.72253	0.822365	0.259859	1.38487	3.25458	0.00858076	0.10734
chr17	57021600	57021800	-	FALSE	TRUE	TRUE	ENSMUSG00000007670	Khsrp	5.57573	3.69204	1.8837	0.59482	3.17257	3.25354	0.00859584	0.107519
chr11	116245700	116245900	-	FALSE	TRUE	TRUE	ENSMUSG00000020780	Srp68	4.3767	1.7962	2.5805	0.814741	4.34626	3.25334	0.00859882	0.107554
chr9	106431000	106431200	+	FALSE	FALSE	TRUE	ENSMUSG00000048758	Rpl29	2.90061	4.58874	-1.68813	-2.84359	-0.532668	-3.25243	0.00861219	0.878709
chr2	98667100	98667300	-	FALSE	FALSE	TRUE	ENSMUSG00000075014	Gm10800	4.4773	1.9356	2.5417	0.800779	4.28262	3.25014	0.00864564	0.108107
chr2	166079300	166079500	-	FALSE	FALSE	TRUE	ENSMUSG00000006800	Sulf2	4.4773	3.03752	1.43978	0.45234	2.42722	3.24595	0.00870738	0.108832
chr7	118529500	118529700	-	FALSE	FALSE	TRUE	ENSMUSG00000030652	Coq7	4.34111	2.76398	1.57713	0.494982	2.65928	3.24442	0.00873007	0.109097
chr4	40731700	40731900	+	FALSE	FALSE	TRUE	ENSMUSG00000028410	Dnaja1	6.44345	7.27363	-0.830174	-1.39986	-0.260489	-3.24408	0.00873518	0.881308
chr11	119293900	119294100	-	FALSE	FALSE	TRUE	ENSMUSG00000025580	Eif4a3	3.24699	5.15271	-1.90572	-3.21519	-0.596249	-3.23982	0.00879869	0.882635
chr2	98666900	98667100	+	FALSE	FALSE	FALSE	NA	NA	6.70279	4.31797	2.38482	0.745481	4.02416	3.2385	0.00881838	0.110122
chr18	35254100	35254300	+	FALSE	TRUE	TRUE	ENSMUSG00000037815	Ctnna1	5.39844	4.15403	1.24441	0.388585	2.10024	3.23695	0.00884169	0.110391
chr4	40731600	40731800	+	FALSE	FALSE	TRUE	ENSMUSG00000028410	Dnaja1	6.50127	7.33248	-0.831209	-1.40304	-0.259374	-3.23591	0.00885728	0.883851
chr11	117076800	117077000	+	FALSE	FALSE	TRUE	ENSMUSG00000086859	Snhg20	4.45554	3.0136	1.44194	0.449096	2.43479	3.23313	0.00889928	0.111052
chr6	124931500	124931700	+	TRUE	FALSE	TRUE	ENSMUSG00000030120	Mlf2	4.17268	1.7962	2.37647	0.739655	4.01329	3.23214	0.00891427	0.111223
chr4	42990700	42990900	-	FALSE	FALSE	TRUE	ENSMUSG00000028452	Vcp	4.31524	2.78813	1.52712	0.475255	2.57898	3.232	0.00891642	0.111248
chr8	70598500	70598700	-	FALSE	FALSE	TRUE	ENSMUSG00000070003	Ssbp4	4.74395	2.06077	2.68318	0.835026	4.53134	3.23198	0.00891668	0.111251
chr13	98858300	98858500	-	FALSE	FALSE	TRUE	ENSMUSG00000009470	Tnpo1	4.62596	2.07306	2.5529	0.793975	4.31182	3.23105	0.00893078	0.111411
chr16	20679700	20679900	+	FALSE	FALSE	TRUE	ENSMUSG00000045983	Eif4g1	5.66944	4.3814	1.28804	0.400485	2.17559	3.23066	0.00893666	0.111478
chr15	12848000	12848200	+	FALSE	FALSE	TRUE	ENSMUSG00000022191	Drosha	4.46147	1.92791	2.53356	0.787348	4.27978	3.22991	0.00894802	0.111608
chr9	107534300	107534500	+	TRUE	FALSE	TRUE	ENSMUSG00000010045	Tmem115	4.43699	1.95613	2.48086	0.770602	4.19112	3.22922	0.0089586	0.111728
chr16	94443000	94443200	+	FALSE	TRUE	TRUE	ENSMUSG00000040785	Ttc3	4.96762	3.35252	1.6151	0.50164	2.72856	3.2291	0.00896039	0.111748
chr18	77779800	77780000	+	FALSE	FALSE	TRUE	ENSMUSG00000025428	Atp5a1	6.19494	6.95533	-0.760391	-1.28507	-0.235717	-3.2263	0.00900327	0.886844
chr7	140955000	140955200	-	FALSE	FALSE	TRUE	ENSMUSG00000060591	Ifitm2	5.29124	4.05025	1.24099	0.384531	2.09744	3.22567	0.00901291	0.112343
chr2	152889200	152889400	+	FALSE	FALSE	TRUE	ENSMUSG00000027469	Tpx2	5.03216	2.76899	2.26317	0.70102	3.82531	3.22516	0.0090206	0.11243
chr19	4614100	4614300	-	FALSE	FALSE	TRUE	ENSMUSG00000045045	Lrfn4	5.39138	3.62691	1.76448	0.545638	2.98332	3.22275	0.0090577	0.11303
chr13	56104300	56104500	-	FALSE	FALSE	TRUE	ENSMUSG00000015937	H2afy	5.52574	6.30012	-0.774381	-1.30968	-0.239086	-3.22047	0.00909295	0.888659
chr12	28633800	28634000	-	FALSE	FALSE	TRUE	ENSMUSG00000061477	Rps7	5.18174	6.09618	-0.914446	-1.54659	-0.282304	-3.22033	0.0090951	0.888702
chr15	79429700	79429900	-	FALSE	FALSE	TRUE	ENSMUSG00000022433	Csnk1e	5.47037	3.62691	1.84346	0.56893	3.118	3.21988	0.00910197	0.113764
chr6	120888700	120888900	+	FALSE	TRUE	TRUE	ENSMUSG00000009112	Bcl2l13	2.7457	4.68699	-1.94129	-3.28408	-0.5985	-3.2184	0.00912502	0.889303
chr7	109519800	109520000	+	FALSE	TRUE	TRUE	ENSMUSG00000046364	Rpl27a	7.42268	7.90916	-0.486483	-0.822998	-0.149968	-3.21825	0.00912725	0.889348
chr8	107412700	107412900	-	FALSE	TRUE	TRUE	ENSMUSG00000003848	Nob1	4.26208	1.7612	2.50087	0.770533	4.23121	3.21749	0.0091391	0.114376
chr11	101443500	101443700	+	FALSE	FALSE	TRUE	ENSMUSG00000063316	Rpl27	5.81838	4.90867	0.909715	0.280168	1.53926	3.21688	0.00914866	0.114533
chr5	110295500	110295700	+	FALSE	FALSE	TRUE	ENSMUSG00000007080	Pole	4.92543	2.18059	2.74484	0.845175	4.64451	3.2166	0.00915301	0.114605
chr7	143067300	143067500	+	FALSE	TRUE	TRUE	ENSMUSG00000037706	Cd81	4.45534	1.87651	2.57883	0.793811	4.36384	3.21616	0.00915987	0.114718
chr2	144564500	144564700	+	FALSE	FALSE	TRUE	ENSMUSG00000027429	Sec23b	4.52833	2.04125	2.48709	0.765362	4.20881	3.21577	0.00916596	0.114818
chr1	45341100	45341300	+	FALSE	FALSE	TRUE	ENSMUSG00000026043	Col3a1	5.17801	3.8926	1.2854	0.394735	2.17607	3.21278	0.00921266	0.115582
chr5	90504900	90505100	+	FALSE	FALSE	TRUE	ENSMUSG00000054932	Afp	4.08865	5.25972	-1.17106	-1.98273	-0.359396	-3.21188	0.0092268	0.891333
chr8	64718800	64719000	-	FALSE	TRUE	TRUE	ENSMUSG00000031604	Msmo1	6.88131	7.67966	-0.798347	-1.35191	-0.244785	-3.21057	0.00924728	0.891738
chr6	125128700	125128900	+	FALSE	FALSE	TRUE	ENSMUSG00000063870	Chd4	4.59812	2.72088	1.87723	0.575549	3.17892	3.21048	0.00924883	0.116172
chr3	130696200	130696400	-	FALSE	TRUE	TRUE	ENSMUSG00000041084	Ostc	2.57178	4.45571	-1.88393	-3.19041	-0.57745	-3.2101	0.00925471	0.891885
chr2	151560600	151560800	+	FALSE	TRUE	TRUE	ENSMUSG00000032966	Fkbp1a	5.83817	3.13626	2.70191	0.827921	4.5759	3.20967	0.00926148	0.116377
chr9	59678800	59679000	+	FALSE	TRUE	TRUE	ENSMUSG00000032294	Pkm	7.34532	7.86856	-0.523241	-0.886291	-0.160191	-3.20843	0.00928117	0.892408
chr11	120346300	120346500	-	FALSE	TRUE	TRUE	ENSMUSG00000062825	Actg1	5.0698	5.92347	-0.853672	-1.44627	-0.261069	-3.20689	0.00930539	0.892884
chr5	134627700	134627900	-	FALSE	FALSE	TRUE	ENSMUSG00000040731	Eif4h	3.78742	5.19143	-1.40401	-2.379	-0.429014	-3.20571	0.00932411	0.893252
chr4	128773900	128774100	-	FALSE	TRUE	TRUE	ENSMUSG00000028799	Zfp362	5.50055	3.74828	1.75227	0.53515	2.9694	3.20497	0.00933588	0.117581
chr11	3977000	3977200	+	FALSE	FALSE	TRUE	ENSMUSG00000020430	Pes1	3.40933	4.98171	-1.57238	-2.66588	-0.478885	-3.20109	0.00939779	0.894692
chr2	130542300	130542500	+	FALSE	FALSE	TRUE	ENSMUSG00000027303	Ptpra	5.11838	3.37373	1.74465	0.531248	2.95805	3.20081	0.00940217	0.118645
chr9	106431100	106431300	+	FALSE	FALSE	TRUE	ENSMUSG00000048758	Rpl29	2.90061	4.5446	-1.64399	-2.78754	-0.500433	-3.20036	0.00940945	0.894918
chr9	59671800	59672000	+	FALSE	FALSE	TRUE	ENSMUSG00000032294	Pkm	6.68383	6.01697	0.66686	0.202973	1.13075	3.20022	0.00941176	0.118798
chr17	56614100	56614300	+	FALSE	TRUE	TRUE	ENSMUSG00000057863	Rpl36	4.86852	6.01489	-1.14637	-1.94391	-0.34882	-3.19981	0.00941821	0.895088
chr4	118211900	118212100	-	FALSE	FALSE	TRUE	ENSMUSG00000033295	Ptprf	4.74094	3.13493	1.606	0.488555	2.72345	3.19946	0.00942395	0.118992
chr6	125362100	125362300	+	FALSE	TRUE	TRUE	ENSMUSG00000030341	Tnfrsf1a	4.28188	5.65056	-1.36868	-2.32107	-0.416282	-3.1992	0.00942814	0.895281
chrM	4100	4300	+	FALSE	FALSE	TRUE	ENSMUSG00000064345	mt-Nd2	7.88016	7.36881	0.511352	0.155376	0.867328	3.19784	0.00944996	0.119407
chr6	55068000	55068200	+	FALSE	FALSE	TRUE	ENSMUSG00000029777	Gars	4.92951	2.24278	2.68673	0.814826	4.55864	3.1952	0.00949256	0.120083
chrX	20668900	20669100	+	FALSE	FALSE	TRUE	ENSMUSG00000001924	Uba1	4.70045	5.82512	-1.12467	-1.90834	-0.341001	-3.19484	0.00949824	0.896636
chr16	20655400	20655600	+	FALSE	TRUE	TRUE	ENSMUSG00000006998	Psmd2	4.20022	2.82222	1.378	0.417175	2.33883	3.19273	0.00953257	0.120715
chr15	102084000	102084200	+	FALSE	FALSE	TRUE	ENSMUSG00000058655	Eif4b	5.04856	3.22015	1.82841	0.55311	3.10371	3.19167	0.00954971	0.120985
chr19	46892600	46892800	-	FALSE	TRUE	TRUE	ENSMUSG00000025041	Nt5c2	4.36039	1.7962	2.56418	0.774478	4.35388	3.18952	0.00958483	0.121537
chr1	135402200	135402400	-	FALSE	TRUE	TRUE	ENSMUSG00000041879	Ipo9	1.95532	4.55264	-2.59731	-4.41132	-0.78331	-3.18745	0.00961861	0.898938
chr11	69939900	69940100	+	TRUE	FALSE	TRUE	ENSMUSG00000018554	Ybx2	4.29533	1.6344	2.66093	0.802463	4.5194	3.18739	0.00961956	0.12208
chr5	65390600	65390800	-	FALSE	FALSE	TRUE	ENSMUSG00000047215	Rpl9	5.96599	4.53141	1.43458	0.432277	2.43688	3.18627	0.00963794	0.122367
chr19	6375600	6375800	+	FALSE	TRUE	TRUE	ENSMUSG00000024949	Sf1	5.0161	6.11114	-1.09504	-1.86029	-0.329791	-3.18555	0.00964979	0.899529
chr4	132007300	132007500	-	TRUE	FALSE	TRUE	ENSMUSG00000028906	Epb41	4.45426	2.64204	1.81222	0.545114	3.07932	3.18387	0.00967746	0.122982
chr3	89424700	89424900	+	FALSE	FALSE	TRUE	ENSMUSG00000042626	Shc1	5.19469	3.25324	1.94145	0.583565	3.29933	3.18288	0.00969376	0.123235
chr5	142906500	142906700	-	TRUE	FALSE	TRUE	ENSMUSG00000029580	Actb	4.70622	5.76899	-1.06277	-1.80685	-0.318701	-3.17967	0.00974691	0.901359
chr19	44036100	44036300	-	FALSE	TRUE	TRUE	ENSMUSG00000025198	Erlin1	4.54769	1.96625	2.58143	0.772771	4.3901	3.17732	0.00978612	0.124659
chr4	40976300	40976500	+	FALSE	FALSE	TRUE	ENSMUSG00000028423	Nfx1	4.42242	2.0402	2.38222	0.711091	4.05335	3.17343	0.00985113	0.125654
chr19	37207500	37207700	+	TRUE	FALSE	TRUE	ENSMUSG00000023307	2019-03-05	4.28937	1.88005	2.40932	0.719047	4.09959	3.17318	0.00985529	0.125717
chr11	59212800	59213000	-	FALSE	FALSE	TRUE	ENSMUSG00000048076	Arf1	4.38388	5.52019	-1.13631	-1.93355	-0.339069	-3.17296	0.00985903	0.903449
[truncated: 16,990 more rows]
