# Supplementary material for: VELCRO-IP RNA-seq reveals ribosome expansion segment function in translation genome-wide
Source: Cell Rep. Author manuscript; Available in PMC 2021 Jul 9. (PMC8270675; doi:10.1016/j.celrep.2020.108629)
Supplement: 3 [file NIHMS1664954-supplement-3.xlsx]

## Sheet: Table S5
5' UTR
GO.ID	Term	Annotated	Observed	Expected	Rank in fisherClassic	fisherWeight	fisherClassic	Observed/Expected	pFDR	Genes
GO:1900180	regulation of protein localization to nucleus	12	5	1.5	7	0.01041	0.01041	3.33333	0.00443471	Stk11,Fyn,Maged1,Flna,Ei24
GO:0008406	gonad development	12	5	1.5	8	0.01041	0.01041	3.33333	0.00443471	H3f3b,Adamts1,Flna,Gja1,Hmgb2
GO:0060828	regulation of canonical Wnt signaling pathway	13	5	1.62	12	0.0152811	0.0152811	3.08642	0.00691499	Stk11,Ctdnep1,Csnk1e,Scyl2,Csnk1g3
GO:0090150	establishment of protein localization to membrane	13	5	1.62	13	0.0152811	0.0152811	3.08642	0.00691499	Tomm40,Sgta,Fyn,Rab10,Pdcd5
GO:0071560	cellular response to transforming growth factor beta stimulus	10	4	1.25	20	0.0261961	0.0261961	3.2	0.0121823	Stk11,Fyn,Emilin1,Pdcd5
GO:0001837	epithelial to mesenchymal transition	10	4	1.25	21	0.0261961	0.0261961	3.2	0.0121823	Hnrnpab,Flna,Gja1,Ddx17
GO:0046661	male sex differentiation	10	4	1.25	22	0.0261961	0.0261961	3.2	0.0121823	H3f3b,Flna,Gja1,Hmgb2
GO:0034976	response to endoplasmic reticulum stress	11	4	1.37	33	0.0373231	0.0373231	2.91971	0.0189483	Sgta,Pdia6,Ubxn4,Stt3b
GO:0001655	urogenital system development	17	5	2.12	44	0.0410783	0.0490555	2.35849	0.0263979	Stk11,Id4,Adamts1,Maged1,Pou3f3
GO:0008610	lipid biosynthetic process	17	5	2.12	45	0.0490555	0.0490555	2.35849	0.0263979	Stk11,Cdk4,Med1,Ctdnep1,Tecr
GO:0007623	circadian rhythm	17	5	2.12	46	0.0490555	0.0490555	2.35849	0.0263979	Nr2f6,Id4,Csnk1e,Maged1,Id1
ORF
GO.ID	Term	Annotated	Observed	Observed	Rank in fisherClassic	fisherWeight	fisherClassic	Observed/Expected	pFDR	Genes
GO:1902905	positive regulation of supramolecular fiber organization	26	11	4.35	1	0.00170527	0.00170527	2.52874	0.00103697	Rac1,Mapre1,Tesk1,Cyfip1,Flna,Mecp2,Tpm1,Id1,Actn2,Map1b,Numa1
GO:0051495	positive regulation of cytoskeleton organization	29	11	4.85	3	0.00475994	0.00475994	2.26804	0.00291887	Rac1,Mapre1,Tesk1,Cyfip1,Flna,Mecp2,Tpm1,Id1,Actn2,Map1b,Numa1
GO:0007565	female pregnancy	18	8	3.01	4	0.00519495	0.00519495	2.65781	0.00321651	Trim28,Arid1a,H3f3b,Sod1,Men1,Ptn,Atr,Ube2q1
GO:0007173	epidermal growth factor receptor signaling pathway	12	6	2.01	9	0.0078332	0.0078332	2.98507	0.00459434	Plcg1,Rhbdf1,Iqgap1,Ptprf,Socs5,Shc1
GO:0007286	spermatid development	13	6	2.18	12	0.0125404	0.0125404	2.75229	0.00760442	H3f3b,Tnk2,Strbp,Aff4,Hmgb2,Sec23ip
GO:0031113	regulation of microtubule polymerization	13	6	2.18	13	0.0125404	0.0125404	2.75229	0.00760442	Rac1,Mapre1,Capzb,Mecp2,Map1b,Numa1
GO:0042472	inner ear morphogenesis	10	5	1.67	15	0.015397	0.015397	2.99401	0.00965915	Rac1,Col2a1,Sod1,Ptk7,Ephb2
GO:1904063	negative regulation of cation transmembrane transport	10	5	1.67	16	0.015397	0.015397	2.99401	0.00965915	Ppp2ca,Ephb2,Pkd2,Agrn,Actn2
GO:1900006	positive regulation of dendrite development	20	8	3.35	10	0.0171818	0.0110093	2.38806	0.00657705	Rac1,Eif4g2,Caprin1,Ptn,Cyfip1,Iqgap1,Mecp2,Ptprf
GO:0032273	positive regulation of protein polymerization	14	6	2.34	19	0.018929	0.018929	2.5641	0.0120355	Rac1,Mapre1,Cyfip1,Mecp2,Map1b,Numa1
GO:0006284	base-excision repair	14	6	2.34	20	0.018929	0.018929	2.5641	0.0120355	Pole,Huwe1,Sirt6,Apex1,Usp47,Hmgb1
GO:0006936	muscle contraction	22	8	3.68	27	0.023983	0.0206055	2.17391	0.0134325	Sulf2,Sod1,Flna,Tpm1,Agrn,Shc1,Actn2,Tmod3
GO:2001257	regulation of cation channel activity	11	5	1.84	32	0.0244396	0.0244396	2.71739	0.016289	Kif5b,Plcg1,Ephb2,Pkd2,Actn2
GO:0010507	negative regulation of autophagy	15	6	2.51	38	0.027228	0.027228	2.39044	0.0179597	Eif4g2,Klhl22,Kdm4a,Rubcn,Foxk2,Wdr6
GO:0032231	regulation of actin filament bundle assembly	12	5	2.01	59	0.0363014	0.0363014	2.48756	0.0238934	Rac1,Tesk1,Flna,Tpm1,Id1
GO:0000018	regulation of DNA recombination	12	5	2.01	60	0.0363014	0.0363014	2.48756	0.0238934	Supt6,Tfrc,Msh2,Sirt6,Fbxo18
GO:0016525	negative regulation of angiogenesis	12	5	2.01	61	0.0363014	0.0363014	2.48756	0.0238934	Adamts1,Emilin1,Ptn,Mecp2,Shc1
GO:0032410	negative regulation of transporter activity	12	5	2.01	62	0.0363014	0.0363014	2.48756	0.0238934	Ppp2ca,Ephb2,Pkd2,Agrn,Actn2
GO:1905330	regulation of morphogenesis of an epithelium	12	5	2.01	63	0.0363014	0.0363014	2.48756	0.0238934	Tbx2,Rac1,Ptk7,Maged1,Sirt6
GO:1904064	positive regulation of cation transmembrane transport	16	6	2.68	67	0.0376223	0.0376223	2.23881	0.0245895	Kif5b,Plcg1,Ephb2,Flna,Pkd2,Actn2
3' UTR
GO.ID	Term	Annotated	Observed	Expected	Rank in fisherClassic	fisherWeight	fisherClassic	Observed/Expected	pFDR	Genes
GO:0071774	response to fibroblast growth factor	11	5	1.22	6	0.00415891	0.00415891	4.09836	0.0023663	Sulf2,Ctnnb1,Iqgap1,Sfrp1,Ier2
GO:0050709	negative regulation of protein secretion	16	6	1.77	10	0.0052359	0.0052359	3.38983	0.00305253	Pfkl,Hmgcr,Psmd9,Idh2,Sfrp1,Ndufaf2
GO:0006650	glycerophospholipid metabolic process	16	6	1.77	11	0.0052359	0.0052359	3.38983	0.00305253	Pgs1,Plcb3,Ptdss2,Dpm2,Mecp2,Impad1
GO:0034394	protein localization to cell surface	10	4	1.11	34	0.0178259	0.0178259	3.6036	0.0107619	Ctnnb1,Flna,Gpm6b,Ank2
GO:0001708	cell fate specification	10	4	1.11	35	0.0178259	0.0178259	3.6036	0.0107619	Ctnnb1,Gsc,Tenm4,Pou3f2
GO:0031047	gene silencing by RNA	24	6	2.66	75	0.0203788	0.0415133	2.25564	0.0270232	Pum2,Ncbp2,Ncbp1,Mecp2,Ago1,Ddx17
GO:0030902	hindbrain development	21	5	2.32	125	0.0205979	0.0733887	2.15517	0.0482395	Ctnnb1,Flna,Mecp2,Rbfox2,Samd4b
GO:0051650	establishment of vesicle localization	24	6	2.66	76	0.0253533	0.0415133	2.25564	0.0270232	Kif5b,Ctnnb1,Gipc1,Dctn2,Mecp2,Wipi1
GO:0048641	regulation of skeletal muscle tissue development	11	4	1.22	51	0.0256356	0.0256356	3.27869	0.0164742	Ctnnb1,Hmgcr,Fbxo22,Ddx17
GO:0051289	protein homotetramerization	11	4	1.22	52	0.0256356	0.0256356	3.27869	0.0164742	Pex5,Thg1l,Pfkl,Dhps
GO:0007093	mitotic cell cycle checkpoint	17	5	1.88	58	0.0320631	0.0320631	2.65957	0.0204259	Zwint,Klhl22,Blm,Bub3,Ccnd1
GO:0001837	epithelial to mesenchymal transition	22	7	2.44	17	0.0321431	0.00725518	2.86885	0.00431141	Ctnnb1,Ppp2ca,Gsc,Strap,Flna,Sfrp1,Ddx17
GO:0010389	regulation of G2/M transition of mitotic cell cycle	12	4	1.33	65	0.0352044	0.0352044	3.00752	0.0230999	Blm,Mecp2,Mta3,Ccnd1
GO:0019722	calcium-mediated signaling	12	4	1.33	66	0.0352044	0.0352044	3.00752	0.0230999	Nfat5,Hint1,Sppl3,Ank2
GO:0045739	positive regulation of DNA repair	12	4	1.33	67	0.0352044	0.0352044	3.00752	0.0230999	Eya4,Pcna,Blm,Babam2
GO:0002062	chondrocyte differentiation	13	4	1.44	84	0.0465722	0.0465722	2.77778	0.0310932	Sulf2,Ctnnb1,Col27a1,Impad1
all mRNA regions
GO.ID	Term	Annotated	Observed	Expected	Rank in fisherClassic	fisherWeight	fisherClassic	Observed/Expected	pFDR	Genes
GO:0006284	base-excision repair	14	8	2.61	2	0.0014535	0.0014535	3.06513	0.000603715	Pole,Huwe1,Pcna,Sirt6,Apex1,Xrcc1,Usp47,Hmgb1
GO:0000018	regulation of DNA recombination	17	8	3.18	19	0.00695337	0.00695337	2.51572	0.00378483	Supt6,Tfrc,Msh2,Ercc2,Blm,Sirt6,Nsd2,Fbxo18
GO:0048565	digestive tract development	18	7	3.36	116	0.00756693	0.0361685	2.08333	0.0230108	Tbx2,Ctnnb1,Pkdcc,Vps52,Col3a1,Sfrp1,Clmp
GO:2001257	regulation of cation channel activity	15	7	2.8	32	0.0121951	0.0121951	2.5	0.00686533	Kif5b,Plcg1,Ephb2,Nipsnap2,Ank2,Pkd2,Actn2
GO:0007566	embryo implantation	12	6	2.24	41	0.0137027	0.0137027	2.67857	0.00770124	Trim28,Arid1a,H3f3b,Sod1,Atr,Ube2q1
GO:0030433	ubiquitin-dependent ERAD pathway	20	8	3.74	66	0.021396	0.021396	2.13904	0.0128522	Sgta,Sel1l,Bag6,Erlin1,Ubxn4,Vcp,Stt3b,Man1b1
GO:0032414	positive regulation of ion transmembrane transporter activity	13	6	2.43	68	0.021515	0.021515	2.46914	0.0128947	Kif5b,Ephb2,Nipsnap2,Ank2,Pkd2,Actn2
GO:0001708	cell fate specification	13	6	2.43	69	0.021515	0.021515	2.46914	0.0128947	Tbx2,Ctnnb1,Fkbp8,Gsc,Tenm4,Pou3f2
GO:0046676	negative regulation of insulin secretion	10	5	1.87	78	0.0245563	0.0245563	2.6738	0.0148413	Pfkl,Hmgcr,Psmd9,Sfrp1,Ndufaf2
GO:1901019	regulation of calcium ion transmembrane transporter activity	10	5	1.87	79	0.0245563	0.0245563	2.6738	0.0148413	Plcg1,Ppp2ca,Nipsnap2,Ank2,Pkd2
GO:0034644	cellular response to UV	17	7	3.18	86	0.0261918	0.0261918	2.20126	0.015832	Stk11,Ddb1,Pcna,Atr,Bmf,Usp47,Ei24
GO:0008584	male gonad development	21	8	3.92	94	0.0290849	0.0290849	2.04082	0.0178212	H3f3b,Msh2,Flna,Sfrp1,Plekha1,Gja1,Hmgb2,Ccnd1
GO:0009612	response to mechanical stimulus	21	8	3.92	95	0.0290849	0.0290849	2.04082	0.0178212	Rac1,Cnn2,Ctnnb1,Fyn,Chuk,Strbp,Ptn,Pkd2
GO:0010389	regulation of G2/M transition of mitotic cell cycle	14	6	2.61	108	0.0318589	0.0318589	2.29885	0.0200503	Cdk4,Blm,Mecp2,Mta3,Usp47,Ccnd1
GO:0045739	positive regulation of DNA repair	14	6	2.61	109	0.0318589	0.0318589	2.29885	0.0200503	Trim28,Eya4,Pcna,Blm,Xrcc1,Babam2
GO:0071774	response to fibroblast growth factor	13	6	2.43	70	0.0345003	0.021515	2.46914	0.0128947	Sulf2,Ctnnb1,Elk1,Iqgap1,Sfrp1,Ier2
GO:0032233	positive regulation of actin filament bundle assembly	14	6	2.61	110	0.0345309	0.0318589	2.29885	0.0200503	Rac1,Tesk1,Flna,Tpm1,Arhgef10l,Id1
GO:0043280	positive regulation of cysteine-type endopeptidase activity involved in apo...	18	7	3.36	117	0.0361685	0.0361685	2.08333	0.0230108	Ctsd,Ppp2ca,Men1,Casp8ap2,Vcp,Pdcd5,Ndufa13
GO:0000077	DNA damage checkpoint	18	7	3.36	118	0.0361685	0.0361685	2.08333	0.0230108	Ddx39b,Msh2,Prpf19,Blm,Atr,Babam2,Ccnd1
GO:0050864	regulation of B cell activation	18	7	3.36	119	0.0361685	0.0361685	2.08333	0.0230108	Supt6,Tfrc,Msh2,Sfrp1,Casp3,Cd81,Nsd2
GO:0009299	mRNA transcription	11	5	2.05	131	0.0382614	0.0382614	2.43902	0.0243615	Sp1,Supt6,Med1,Hipk3,Flna
GO:0002824	positive regulation of adaptive immune response based on somatic recombinat...	11	5	2.05	132	0.0382614	0.0382614	2.43902	0.0243615	Tfrc,Msh2,Socs5,Cd81,Nsd2
GO:1901998	toxin transport	15	6	2.8	150	0.044968	0.044968	2.14286	0.0281811	Arid1a,Cct5,Rab28,Cct6a,Vps11,Cct2
GO:0014014	negative regulation of gliogenesis	15	6	2.8	151	0.044968	0.044968	2.14286	0.0281811	Ctnnb1,Id4,Ptn,Idh2,Mecp2,Kdm4a
GO:0009411	response to UV	36	14	6.72	6	0.0462746	0.00346095	2.08333	0.00167183	Stk11,Msh2,Fech,Ddb1,Men1,Pcna,Ercc2,Casp3,Atr,Bmf,Pclaf,Usp47,Ei24,Ccnd1
GO:0046849	bone remodeling	16	6	2.99	206	0.0477912	0.0609868	2.00669	0.0380573	Rac1,Ctnnb1,Tfrc,Ptn,Sfrp1,Gja1
